# Supplementary material for: High-Resolution Chrono-Transcriptome of Lactococcus lactis Reveals That It Expresses Proteins with Adapted Size and pI upon Acidification and Nutrient Starvation
Source: Appl Environ Microbiol. 2022 Apr 13;88(9):e02476-21. doi: 10.1128/aem.02476-21 (PMC9088255; doi:10.1128/aem.02476-21)
Supplement: Supplemental file 2 — Data Set S1, including Tables S1 and S2 and Sheet S3. Download aem.02476-21-s0002.xlsx, XLSX file, 7.0 MB [file aem.02476-21-s0002.xlsx]

## Sheet: Table1_Signal Raw Data
Genes	Signal1	Signal2	Signal3	Signal4	Signal5	Signal6	Signal7	Signal8	Signal9	Signal10	Signal11	Signal12	Signal13	Signal14	Signal15	Signal16	Signal17	Signal18	Signal19	Signal20	Signal21	Signal22	Signal23	Signal24	Signal25	Signal26	Signal27	Signal28	Signal29	Signal30	Signal31	Signal32	Signal33	Signal34	Signal35	Signal36	Signal37	Signal38	Signal39	Signal40	Signal41	Signal42	Signal43	Signal44	Signal45	Signal46	Signal47	Signal48	Signal49
dnaA	0.000323889	0.000343948	0.000435995	0.000500975	0.000589688	0.000607097	0.000402025	0.000418946	0.000461196	0.000634632	0.000681927	0.000694021	0.000607174	0.000640272	0.000698844	0.000742325	0.00077838	0.000842585	0.000348271	0.000388582	0.000778497	0.000883867	0.0009059	0.000946242	0.00032362	0.000335928	0.000679278	0.000684489	0.000739942	0.000873506	0.000358542	0.000370899	0.000436572	0.0004702	0.000555827	0.00056052	0.000438806	0.000510948	0.000596341	0.000607324	0.000629232	0.000647471	0.000407624	0.000416616	0.000602521	0.0006295	0.000723263	0.000769059	0.000473745
dnaN	0.00085618	0.001006545	0.001026224	0.001217804	0.001376112	0.001473513	0.001006141	0.001369796	0.001406163	0.001411532	0.001420346	0.001444269	0.001332333	0.001454757	0.001576687	0.00164374	0.001701247	0.001766629	0.00097921	0.001368085	0.00151517	0.001761925	0.001822274	0.001981204	0.000474716	0.000848968	0.001001761	0.001038854	0.001725393	0.001784767	0.000375463	0.000664753	0.000944274	0.00099858	0.00127545	0.001358439	0.001009602	0.001078423	0.001234114	0.001327744	0.001363152	0.00139241	0.001107411	0.001251544	0.001286392	0.001455248	0.001785178	0.001857387	0.001157889
rexB	6.04e-05	8.87e-05	0.000101933	0.000110778	0.000170079	0.000229053	9.45e-05	0.000104242	0.000159127	0.000199896	0.000220186	0.00028117	0.000120841	0.000134863	0.000182392	0.000197117	0.000240209	0.000270651	5.24e-05	5.24e-05	0.000191596	0.000192579	0.000198918	0.000219584	0.00013556	0.000148797	0.00015787	0.000209616	0.000211207	0.00024271	0.000119004	0.000137032	0.000141216	0.000209236	0.000209577	0.00022565	0.000102628	0.00013645	0.000151719	0.000210646	0.000215269	0.000219985	0.000110856	0.000129842	0.000187698	0.000189624	0.000195039	0.000210579	0.000137382
rexA	0.000105195	0.000170728	0.000211426	0.000217899	0.000291933	0.000310481	0.000186836	0.000198588	0.000233866	0.000238851	0.000264216	0.000282232	0.000192167	0.000248172	0.000252277	0.000263644	0.000265751	0.000274429	0.000126576	0.00015765	0.000222812	0.00024378	0.000302154	0.00033084	0.000118456	0.000185829	0.000241002	0.000244763	0.000315622	0.000352518	0.000183844	0.000255412	0.000257977	0.000263303	0.000291829	0.000295369	0.000170009	0.000182596	0.000235243	0.000290776	0.000291375	0.000302564	0.000115144	0.000212016	0.000216863	0.000246556	0.000271162	0.000302053	0.000216317
llmg_0005	2.8e-05	2.95e-05	4e-05	4.04e-05	4.52e-05	8.5e-05	3.16e-05	3.24e-05	7.18e-05	7.84e-05	9.86e-05	0.000107366	2.62e-05	2.86e-05	4.72e-05	5.72e-05	9.23e-05	9.47e-05	3.32e-05	3.54e-05	3.76e-05	4.03e-05	4.07e-05	4.48e-05	2.23e-05	3.3e-05	3.65e-05	3.69e-05	3.72e-05	4.51e-05	2.59e-05	2.87e-05	3.11e-05	3.27e-05	4.64e-05	4.7e-05	3.25e-05	3.36e-05	3.63e-05	4.46e-05	7.21e-05	8.68e-05	4.31e-05	4.61e-05	4.93e-05	5.31e-05	5.98e-05	6.88e-05	2.54e-05
llmg_0006	8.63e-05	9.26e-05	0.000118161	0.000127845	0.000175223	0.000209834	0.000127505	0.0001309	0.000188131	0.000211525	0.000298191	0.000326424	7.39e-05	9.9e-05	0.000137406	0.00015335	0.000243946	0.00028819	0.0001011	0.000109597	0.000149554	0.000156142	0.000199248	0.000229865	0.000100734	0.000107531	0.000108769	0.00011007	0.000193134	0.000214167	8.17e-05	8.21e-05	9.08e-05	9.35e-05	0.00015697	0.000171697	4.95e-05	7.71e-05	7.93e-05	8.44e-05	0.00014345	0.000147152	7.86e-05	8.45e-05	0.000103681	0.000105752	0.00011094	0.000114941	7.58e-05
llmg_0007	0.000323117	0.000382476	0.000404181	0.000458615	0.000470471	0.000479615	0.000384312	0.000464774	0.000498054	0.00049826	0.000509529	0.000524046	0.000395101	0.000423387	0.000458709	0.000481893	0.000516203	0.000528685	0.00050577	0.00053149	0.000536169	0.000550043	0.00055453	0.000633427	0.000184841	0.000270415	0.000326992	0.000388412	0.000409836	0.000447766	0.000198274	0.000308449	0.000423464	0.000453054	0.000460733	0.000484275	0.000297726	0.000353245	0.000363685	0.000375023	0.000495831	0.000515681	0.000492133	0.000555874	0.000572868	0.000617483	0.000716098	0.000773587	0.000368262
llmg_0008	3.52e-05	4.02e-05	4.22e-05	5.2e-05	5.46e-05	7.71e-05	5.4e-05	6.11e-05	6.26e-05	6.29e-05	7.33e-05	8.33e-05	5.6e-05	5.65e-05	5.72e-05	5.8e-05	7.33e-05	9.06e-05	4.53e-05	4.76e-05	5.43e-05	6.07e-05	8.44e-05	8.46e-05	5.45e-05	5.79e-05	6.15e-05	7.34e-05	7.75e-05	0.000102286	3.81e-05	5.37e-05	5.59e-05	5.71e-05	6.05e-05	9.68e-05	3.98e-05	4.65e-05	6.15e-05	6.61e-05	6.76e-05	7.15e-05	5.76e-05	5.94e-05	6.73e-05	8.52e-05	9.33e-05	0.000102244	3.99e-05
llmg_0009	1.88e-05	2.72e-05	2.91e-05	2.94e-05	3.35e-05	5.09e-05	2.43e-05	2.72e-05	3.12e-05	3.73e-05	3.95e-05	4.72e-05	1.89e-05	2.53e-05	2.65e-05	2.95e-05	3.56e-05	5.29e-05	1.57e-05	2.08e-05	2.28e-05	2.72e-05	3.5e-05	6.79e-05	2.17e-05	2.25e-05	2.93e-05	3.1e-05	3.5e-05	6.97e-05	1.67e-05	2.1e-05	2.21e-05	2.21e-05	2.97e-05	6.23e-05	2.19e-05	2.42e-05	2.53e-05	3.02e-05	3.3e-05	5.89e-05	1.8e-05	1.98e-05	2.37e-05	2.68e-05	2.84e-05	2.89e-05	2.48e-05
llmg_0010	0.000235161	0.000262239	0.000278117	0.000422449	0.000467556	0.000468822	0.000211374	0.000350882	0.000389468	0.000397051	0.000438431	0.000722087	0.00011776	0.000129494	0.000218124	0.000388513	0.000411403	0.000640302	6.95e-05	7.56e-05	9.59e-05	0.000107143	0.0004046	0.000432971	4.07e-05	5.17e-05	7.69e-05	8.36e-05	0.000500636	0.000503303	4.65e-05	5.72e-05	8.8e-05	0.000125169	0.000380381	0.000444986	7.93e-05	0.000116055	0.000219825	0.00022038	0.00033033	0.000376769	0.000157067	0.000159256	0.000176649	0.000185484	0.000520341	0.000525342	0.000254223
llmg_0011	5.57e-05	5.88e-05	0.000101037	0.00010196	0.000117832	0.000119095	7.79e-05	8.89e-05	0.000113243	0.000115289	0.000134866	0.000138791	8.65e-05	0.000106936	0.000117304	0.000121513	0.000128203	0.000133651	3.41e-05	3.54e-05	0.000109766	0.000118343	0.000187121	0.000193607	7.82e-05	8.78e-05	0.000135437	0.000145912	0.000183967	0.000200746	9.39e-05	0.000119532	0.000128078	0.000137882	0.000157373	0.000165098	7.95e-05	7.96e-05	0.000124639	0.000126086	0.000135867	0.000139337	5.67e-05	6.64e-05	7.19e-05	7.52e-05	9.54e-05	0.000116679	5.85e-05
pth	0.000214063	0.000218545	0.000224394	0.000224994	0.000246026	0.000260524	0.000161248	0.000202486	0.000217398	0.000219823	0.00022231	0.00024592	7.73e-05	0.000128307	0.000153679	0.000161095	0.00019457	0.000224921	7.93e-05	0.000143297	0.000191356	0.000200819	0.000209207	0.000280388	0.000128426	0.000134867	0.000135114	0.000149584	0.000181094	0.000186108	0.000107783	0.000138157	0.000176052	0.000176843	0.000186017	0.000199658	0.0001	0.000120346	0.00013427	0.000136874	0.000177654	0.000180714	0.000152772	0.000162746	0.000166808	0.000168312	0.000169849	0.000170302	0.000105003
mfd	0.000102965	0.000117072	0.000142792	0.000186239	0.000227542	0.000313361	0.000142667	0.000171973	0.000206615	0.000275192	0.000291449	0.000300651	0.000217706	0.000228118	0.000241386	0.000246332	0.000266112	0.000386397	0.000100815	0.00012871	0.000194984	0.000227859	0.00027278	0.000319016	0.000176002	0.000200429	0.000265267	0.00027515	0.000364004	0.000443351	0.000192441	0.000196144	0.000242686	0.00026688	0.000312699	0.000360769	0.000120207	0.000148284	0.000177806	0.00022089	0.000277971	0.00030325	0.000155869	0.000159679	0.000184102	0.000189543	0.000202106	0.000225655	0.000174557
llmg_0015	0.000315853	0.000367369	0.000375299	0.000388239	0.000391739	0.000409801	0.000224155	0.000242755	0.000249391	0.000289547	0.000298182	0.000319804	0.000206082	0.000215958	0.000221172	0.000222	0.000275419	0.000275894	0.000170687	0.000180055	0.000187417	0.00027175	0.000284329	0.000294208	0.000212893	0.000254721	0.000264907	0.000268885	0.000289299	0.000367685	0.000208976	0.000241013	0.000244623	0.000244965	0.000265992	0.000283774	0.000202416	0.00025253	0.000321158	0.000325147	0.000327678	0.000328056	0.000265364	0.000311834	0.000329912	0.000362588	0.000379622	0.000398616	0.000215326
llmg_0016	0.000537256	0.000564609	0.000570023	0.000576474	0.000602834	0.000624819	0.000367522	0.000374686	0.000430646	0.000438913	0.000469439	0.000475483	0.000292739	0.000293698	0.000371145	0.00041257	0.000415353	0.00042112	0.000230888	0.000262296	0.000284232	0.000328447	0.000442517	0.000467103	0.000278138	0.000305974	0.000377043	0.000392481	0.000521821	0.000529052	0.000331638	0.000340728	0.000381976	0.000473994	0.0005203	0.000533017	0.000293564	0.000333324	0.000353339	0.000364651	0.000463963	0.000496923	0.000443391	0.000443952	0.000488741	0.000512648	0.000617462	0.00062457	0.000299912
llmg_0017	0.000310213	0.000326141	0.000419064	0.000435693	0.000516565	0.000533411	0.000245763	0.000251961	0.000350612	0.000392957	0.000415979	0.000430984	0.000194845	0.00023988	0.000268259	0.000275173	0.000276328	0.000294835	0.000212083	0.000248938	0.000262495	0.000328442	0.00036048	0.000376134	0.000282302	0.000307021	0.000328002	0.000366898	0.000403188	0.000411671	0.000319556	0.000328355	0.000351337	0.000390128	0.000442887	0.000500389	0.000293728	0.000305795	0.000317339	0.000360585	0.000463319	0.000504558	0.00033821	0.000365023	0.000368297	0.000386804	0.000461931	0.000468005	0.000258137
llmg_0018	7.7e-05	0.000109942	0.000159218	0.000163705	0.000183662	0.000221259	0.000154761	0.000159184	0.00018943	0.000208754	0.000268751	0.0002737	0.000178765	0.000180037	0.000209277	0.000220175	0.000252411	0.000257106	6.79e-05	9.41e-05	0.000195846	0.000204893	0.000336323	0.00035683	6.33e-05	8.97e-05	0.000170609	0.00018702	0.000294728	0.000325828	0.00015352	0.0001573	0.000174298	0.000190895	0.000239216	0.000252481	0.000107808	0.000128281	0.000197067	0.000198903	0.000202649	0.000220871	6.98e-05	9.54e-05	0.000127702	0.00013787	0.000144258	0.000161528	9.84e-05
mesJ	0.000133867	0.000136249	0.000232891	0.000248781	0.000262959	0.000316751	0.000234961	0.000279191	0.000281664	0.000312354	0.000428889	0.000436835	0.000287751	0.000300595	0.000308264	0.000341712	0.000389329	0.000432487	0.000155222	0.000212689	0.00030135	0.000333819	0.000421609	0.000443852	0.000118978	0.000202053	0.000203707	0.000217648	0.000334335	0.000355841	0.000134899	0.00021566	0.000272652	0.000277077	0.000318446	0.000333862	0.000224401	0.000238187	0.000298627	0.000317859	0.000318349	0.000343662	0.000185015	0.000192482	0.000210781	0.000215267	0.00022356	0.000225707	0.00024061
hpt	0.000461319	0.000470649	0.00060542	0.00061453	0.000619153	0.000635094	0.000520407	0.000522567	0.000526588	0.000624076	0.000647836	0.000785235	0.000473127	0.000567208	0.000704904	0.000722045	0.000732061	0.000805813	0.000369434	0.000371083	0.000660132	0.00085694	0.0008595	0.000890811	0.000420926	0.000421261	0.000640232	0.000676443	0.000689034	0.000924869	0.000760423	0.000775341	0.000781222	0.000782076	0.000854245	0.000981579	0.000695794	0.000769835	0.000810107	0.000817466	0.000823585	0.000921436	0.000405557	0.000517502	0.000724269	0.000773113	0.000792403	0.000828836	0.000432981
ftsH	0.001491389	0.001682432	0.001683244	0.001971937	0.001977728	0.002076702	0.001404508	0.001689798	0.001745094	0.001791598	0.001948268	0.00203004	0.001594506	0.001598736	0.001600094	0.001640003	0.00172969	0.001963599	0.001287529	0.00131445	0.001362186	0.001398212	0.001419686	0.001498894	0.001609073	0.001612808	0.00174166	0.001767725	0.001811304	0.001900034	0.001297007	0.001422647	0.00143343	0.00151489	0.001594911	0.001657713	0.001133628	0.001140926	0.001310719	0.001549987	0.001561119	0.001620473	0.00111618	0.001327975	0.001339003	0.001339533	0.001381163	0.001467889	0.001081516
mtlA	0.000765705	0.000799541	0.000885385	0.00096309	0.001004677	0.00103872	0.000867935	0.000929016	0.000950184	0.000973525	0.001021944	0.001036336	0.000639631	0.000688612	0.000718327	0.000787068	0.000864026	0.001084579	0.000605018	0.000647101	0.000933293	0.001041929	0.001236575	0.001348853	0.000437829	0.000475398	0.000538752	0.000541039	0.00101145	0.001027548	0.000320511	0.000363491	0.000395807	0.0004346	0.00047625	0.000531192	0.000361141	0.000378542	0.00040219	0.000405267	0.000460921	0.000486178	0.000312769	0.000321282	0.000410599	0.000412981	0.00046043	0.000468262	0.000429831
mtlR	0.000288092	0.001330181	0.001494653	0.001544985	0.001572146	0.001599241	0.000318672	0.001143395	0.001150081	0.001418971	0.001617574	0.001786747	0.001182091	0.001210243	0.00121699	0.001243664	0.001274313	0.001793853	0.00078246	0.000798324	0.001313591	0.001695274	0.001713681	0.001801988	0.00098102	0.001156868	0.001507793	0.001739449	0.002005339	0.002035343	0.000860987	0.000894293	0.000908446	0.000995598	0.001062436	0.001189899	0.000634051	0.00065303	0.000653215	0.000663663	0.000685419	0.000708199	0.000381987	0.000398651	0.000560323	0.000583756	0.000598591	0.000648634	0.000633926
mtlF	0.000146752	0.000182493	0.000224228	0.000266774	0.000325163	0.00032605	0.000309819	0.000309988	0.000353349	0.000353495	0.000463857	0.000491438	0.000376577	0.000400806	0.000414025	0.000426677	0.000462305	0.000502295	9.67e-05	0.000166363	0.000492595	0.000538342	0.000550088	0.000601911	0.000323998	0.000339836	0.000530601	0.00056931	0.000606846	0.000677065	0.000307371	0.000317517	0.000367403	0.000377347	0.0004279	0.000445466	0.000221501	0.000241621	0.000270126	0.000311113	0.000312255	0.000314531	9.93e-05	0.000101251	0.000122232	0.000133675	0.000171296	0.000178644	0.000191165
mtlD	0.000147399	0.000178961	0.00026269	0.000276121	0.000289675	0.0003028	0.000148557	0.000189495	0.000219701	0.000232176	0.000241947	0.000243149	0.000139846	0.000144446	0.000179863	0.000196224	0.000276953	0.000279842	0.000157846	0.000160949	0.000222171	0.000227136	0.000229477	0.000342639	0.000201445	0.000234612	0.000344696	0.000393496	0.000477059	0.000498585	0.000119822	0.000137798	0.000186405	0.000216786	0.000217229	0.000225331	9.54e-05	0.000103676	0.000104936	0.000139551	0.000141945	0.00017449	6.6e-05	8.4e-05	0.000119666	0.000120572	0.000125545	0.000129754	0.000124719
ps128	6.82e-05	7.19e-05	7.75e-05	8.78e-05	9.5e-05	9.9e-05	7.01e-05	7.13e-05	9.52e-05	0.000102655	0.00010511	0.000120956	3.96e-05	4.57e-05	5.97e-05	6.31e-05	0.000107427	0.00012027	3.11e-05	3.25e-05	7.41e-05	7.56e-05	9.69e-05	0.000109199	1.65e-05	1.69e-05	1.8e-05	2.08e-05	6.35e-05	7.02e-05	2.2e-05	2.23e-05	2.42e-05	2.77e-05	2.85e-05	3.2e-05	2.54e-05	2.77e-05	4.54e-05	4.67e-05	4.73e-05	5.95e-05	3.96e-05	5e-05	5.16e-05	5.28e-05	6.13e-05	6.33e-05	3.91e-05
ps127	2.18e-05	2.6e-05	6.65e-05	6.79e-05	7.24e-05	7.34e-05	7.21e-05	7.32e-05	7.41e-05	7.47e-05	0.000135416	0.000144919	8.23e-05	8.51e-05	0.000106409	0.000117842	0.000123933	0.000136881	2.01e-05	2.68e-05	9.66e-05	0.000110646	0.000201634	0.000224154	4.67e-05	4.71e-05	0.000113534	0.000130465	0.000194352	0.000213377	6.52e-05	6.56e-05	0.000105592	0.000159001	0.000173811	0.000215083	4.82e-05	5.55e-05	9.03e-05	9.23e-05	0.000140137	0.000161676	3.79e-05	4.7e-05	4.81e-05	5.57e-05	6.97e-05	7.57e-05	4.51e-05
ps126	3.41e-05	3.42e-05	8.39e-05	9.2e-05	9.83e-05	0.000114863	9.01e-05	9.27e-05	0.000104329	0.000113997	0.000261408	0.000277033	0.00010835	0.000126171	0.000128876	0.000133568	0.000220482	0.000240533	2.89e-05	3.56e-05	0.000109059	0.000110736	0.000226658	0.000253409	4.39e-05	6.47e-05	8.57e-05	0.000105904	0.000233887	0.000241946	3.92e-05	5.93e-05	7.37e-05	8.62e-05	0.000166418	0.000243962	4.72e-05	6.05e-05	7.7e-05	9.17e-05	0.000165436	0.000176523	6e-05	6.11e-05	7.51e-05	7.99e-05	8.3e-05	9.04e-05	6.85e-05
ps124	4.21e-05	4.81e-05	6.3e-05	7.02e-05	7.13e-05	7.56e-05	4.59e-05	4.62e-05	6.73e-05	7e-05	7.5e-05	0.000100166	1.72e-05	2.84e-05	2.94e-05	5.02e-05	5.02e-05	8.77e-05	1.13e-05	1.48e-05	2.96e-05	5.56e-05	6.63e-05	6.92e-05	1.35e-05	1.59e-05	1.61e-05	1.9e-05	6.26e-05	6.33e-05	1.56e-05	2.03e-05	2.28e-05	2.34e-05	2.98e-05	3.02e-05	2.08e-05	2.38e-05	2.99e-05	3e-05	3.51e-05	7.16e-05	3.75e-05	4.12e-05	5.5e-05	5.75e-05	5.9e-05	6.18e-05	4.41e-05
llmg_0033	4.18e-05	4.47e-05	0.00018989	0.000215431	0.000261304	0.00026978	3.15e-05	3.65e-05	3.73e-05	3.83e-05	0.000224148	0.00024377	2.72e-05	3.49e-05	3.71e-05	4.13e-05	0.00023541	0.000244392	3.18e-05	3.21e-05	3.31e-05	3.73e-05	0.000183482	0.000204116	2.66e-05	3.25e-05	4.38e-05	5.01e-05	0.000235066	0.000249451	3.35e-05	3.49e-05	3.76e-05	5.35e-05	0.000196691	0.000201178	3.85e-05	4.19e-05	4.22e-05	4.73e-05	0.000129937	0.000195484	5.19e-05	5.32e-05	6.03e-05	8.86e-05	0.000293624	0.000311292	4.58e-05
ps122	6.62e-05	8.14e-05	8.14e-05	8.42e-05	9.13e-05	9.71e-05	8.34e-05	8.54e-05	8.66e-05	8.76e-05	8.98e-05	9.69e-05	4.73e-05	5.24e-05	6.78e-05	7.64e-05	7.72e-05	8.68e-05	4.82e-05	5.38e-05	6.32e-05	7.08e-05	8.09e-05	8.12e-05	5.04e-05	5.46e-05	5.64e-05	7.08e-05	8.73e-05	8.86e-05	4.68e-05	5.56e-05	5.89e-05	6.14e-05	6.29e-05	8.15e-05	4.55e-05	4.67e-05	4.88e-05	5.56e-05	9.19e-05	9.47e-05	4.17e-05	4.62e-05	6.1e-05	6.83e-05	9.49e-05	9.52e-05	4.05e-05
llmg_0035	9.25e-06	1.05e-05	1.57e-05	1.6e-05	1.65e-05	1.69e-05	8.49e-06	8.8e-06	9.5e-06	9.95e-06	1.7e-05	1.7e-05	4.76e-06	5.79e-06	8.9e-06	9.82e-06	1.48e-05	1.52e-05	2.9e-06	5.2e-06	5.2e-06	6.67e-06	1.75e-05	1.9e-05	4.61e-06	5.96e-06	5.99e-06	6.15e-06	1.85e-05	1.93e-05	3.94e-06	5.98e-06	6.4e-06	1.1e-05	1.27e-05	1.48e-05	4.5e-06	6.06e-06	9.53e-06	1.1e-05	1.7e-05	1.84e-05	6.96e-06	9.68e-06	1.28e-05	1.5e-05	2.1e-05	2.87e-05	6.37e-06
ps120	9.1e-05	9.49e-05	0.000100528	0.000123674	0.000129522	0.000138041	0.000101795	0.000122793	0.000132762	0.000135325	0.000169279	0.000170698	0.000116711	0.000120056	0.000120593	0.000128011	0.000168463	0.000190919	9.28e-05	0.000102504	0.000125673	0.000140202	0.000168626	0.000171222	0.000103722	0.000107582	0.00012282	0.000135027	0.000155705	0.000167409	0.000102715	0.00010602	0.000117457	0.000131973	0.000136361	0.000143336	9.24e-05	9.26e-05	9.32e-05	0.000100041	0.000141646	0.000142395	8.65e-05	8.87e-05	9.75e-05	9.78e-05	9.83e-05	0.000104544	9.09e-05
llmg_0037	9.04e-06	9.1e-06	1.17e-05	1.29e-05	1.41e-05	1.65e-05	6.36e-06	6.75e-06	8.91e-06	9.66e-06	1.52e-05	1.57e-05	4.84e-06	6.42e-06	7.81e-06	8.69e-06	1.43e-05	1.65e-05	4.52e-06	5.71e-06	6.05e-06	8.1e-06	1.82e-05	1.87e-05	2.37e-06	5.12e-06	5.29e-06	6.29e-06	1.93e-05	2e-05	2.67e-06	3.15e-06	4.43e-06	7.32e-06	1.47e-05	1.65e-05	2.39e-06	2.86e-06	4.61e-06	6.96e-06	1.52e-05	1.65e-05	2.57e-06	3.3e-06	5.3e-06	8.63e-06	2.04e-05	2.14e-05	2.81e-06
ps118	9.84e-06	1.05e-05	1.53e-05	1.63e-05	1.89e-05	2.19e-05	1.12e-05	1.17e-05	1.72e-05	1.82e-05	2.05e-05	2.07e-05	1.08e-05	1.24e-05	1.56e-05	1.62e-05	1.79e-05	1.87e-05	9.53e-06	1.1e-05	1.29e-05	1.49e-05	2.91e-05	3.4e-05	1.36e-05	1.57e-05	1.87e-05	2.05e-05	2.51e-05	3e-05	1.39e-05	1.43e-05	2.09e-05	2.1e-05	2.6e-05	3.36e-05	9.99e-06	1.29e-05	1.69e-05	2.12e-05	3.16e-05	3.39e-05	1.02e-05	1.14e-05	1.53e-05	1.53e-05	1.64e-05	2.8e-05	6.45e-06
ps117	4.78e-05	4.94e-05	5.54e-05	6.77e-05	9.24e-05	0.000103341	5.04e-05	5.78e-05	7.11e-05	7.76e-05	0.000100739	0.00010624	4.65e-05	6.12e-05	7.18e-05	7.74e-05	9.25e-05	9.25e-05	5.58e-05	5.7e-05	7.98e-05	0.000100593	0.000109239	0.000121314	6.2e-05	6.51e-05	7.49e-05	7.71e-05	9.82e-05	0.00010971	6.42e-05	6.77e-05	6.94e-05	8e-05	8.88e-05	9.1e-05	7.74e-05	8.54e-05	8.75e-05	9.43e-05	9.82e-05	0.000107697	7.08e-05	7.25e-05	7.86e-05	8.13e-05	0.00011373	0.00012982	5.88e-05
ps116	2.14e-05	2.36e-05	2.5e-05	3e-05	5.09e-05	6.54e-05	2.91e-05	3.1e-05	5.4e-05	5.51e-05	6.67e-05	7.44e-05	1.18e-05	1.53e-05	2.16e-05	2.24e-05	4.93e-05	6.73e-05	1.69e-05	1.94e-05	2.07e-05	2.33e-05	3.22e-05	3.4e-05	1.17e-05	1.19e-05	1.51e-05	1.8e-05	3.56e-05	3.58e-05	1.07e-05	1.26e-05	1.5e-05	1.51e-05	2.65e-05	3.07e-05	1.71e-05	2.35e-05	2.51e-05	2.98e-05	3.02e-05	3.03e-05	2.49e-05	2.62e-05	2.68e-05	2.77e-05	2.89e-05	3.47e-05	1.52e-05
ps115	0.000263566	0.000265115	0.000288077	0.000348149	0.000370799	0.000378218	0.000270885	0.000271046	0.000292012	0.000295288	0.000299759	0.000412596	0.000278544	0.000337102	0.000338883	0.000379788	0.000383491	0.000386406	0.000412399	0.000433383	0.00045019	0.000454176	0.000464953	0.000489043	0.000132299	0.000214277	0.000301824	0.000323353	0.000334168	0.000334396	0.000116566	0.000193043	0.000223284	0.000228517	0.000281267	0.000302966	0.000230107	0.000257428	0.000296886	0.000319983	0.000329944	0.000337268	0.000246705	0.000251634	0.000264713	0.00026674	0.000268989	0.000332865	0.000252799
ps114	0.000214402	0.000219127	0.000221626	0.000222675	0.000222759	0.000226167	0.000205257	0.000205751	0.000233086	0.000241868	0.000271306	0.000371763	0.000203876	0.000207833	0.000219231	0.000225399	0.000242928	0.000246747	0.000193923	0.00019619	0.000214313	0.000225439	0.000264791	0.000271703	0.0001308	0.000139861	0.000166381	0.000167247	0.000188026	0.000190422	0.000105345	0.000125573	0.000129829	0.000130343	0.000177134	0.000231228	0.000153986	0.000161624	0.00016445	0.000173358	0.000194787	0.000200538	0.000163928	0.000168194	0.000172321	0.000190883	0.000196294	0.000213747	0.000107651
ps113	0.00013526	0.000145091	0.000182469	0.000211813	0.000215491	0.000241588	4.11e-05	0.000160729	0.00017817	0.000195869	0.000215701	0.000226597	6.41e-05	0.000181672	0.000242302	0.000275802	0.000289202	0.000329097	0.00014468	0.000147499	0.000194607	0.0002	0.000223174	0.000292593	0.000100385	0.000103286	0.000126541	0.000149504	0.000202457	0.000205655	0.00010675	0.000133233	0.000163044	0.000185684	0.000195773	0.000213729	0.000147397	0.00016729	0.000196625	0.000199245	0.000223045	0.000258939	0.000123366	0.000180758	0.000190295	0.00022411	0.000240016	0.000252401	0.000116904
ps112	0.000305422	0.000313915	0.000342226	0.00034469	0.000370634	0.000419371	0.00025334	0.00029098	0.000349983	0.000382319	0.000388565	0.000389285	0.000287023	0.000293411	0.000300124	0.000310541	0.000447619	0.000455563	0.000245575	0.000279218	0.000347102	0.000348737	0.000360321	0.000363594	0.000235386	0.000241992	0.000284416	0.000294733	0.000317934	0.000318178	0.000242945	0.000251113	0.000260371	0.000272206	0.000280602	0.000310202	0.000208757	0.000232083	0.000246726	0.000317065	0.000317246	0.000407526	0.000212931	0.000321932	0.000339845	0.000351982	0.000388154	0.000440274	0.000164483
ps111	0.000278831	0.000283975	0.000286976	0.000300956	0.000359022	0.000368072	0.000283824	0.000303662	0.000310353	0.000343121	0.000359888	0.000403531	0.000300874	0.00031378	0.000339311	0.00034424	0.000348228	0.000376345	0.000301497	0.000308383	0.000333672	0.000370601	0.000385319	0.000442312	0.000242152	0.0002424	0.000281592	0.000303507	0.000305942	0.000327063	0.000225171	0.000228856	0.000247977	0.000256776	0.000269462	0.000275701	0.000249198	0.000250209	0.000306426	0.000328131	0.000402901	0.000406542	0.000321607	0.000323572	0.000346875	0.000444411	0.000448431	0.000471291	0.000248065
ps110	0.000119616	0.000121372	0.000122957	0.000149205	0.000212867	0.000231617	9.66e-05	0.000112536	0.000125262	0.000141069	0.000212452	0.000230274	0.000117206	0.000142367	0.000201696	0.000230292	0.000255968	0.000275769	0.000126787	0.000130783	0.00022641	0.000236754	0.000402145	0.000443208	0.000167016	0.000178368	0.000193271	0.00022513	0.000294439	0.000406204	0.000177609	0.000203139	0.000209553	0.000212948	0.000228071	0.000266842	0.000226364	0.000230223	0.00024079	0.000259549	0.000271179	0.000335642	0.000166671	0.00017124	0.00018059	0.000184807	0.000208071	0.000222462	0.000143723
llmg_0047	0.000280013	0.000290696	0.000304008	0.000327273	0.000348283	0.000353546	0.000175715	0.000193096	0.000314055	0.000324958	0.000350921	0.000381328	0.000213861	0.000259216	0.000272046	0.00027576	0.000326887	0.000351789	0.000120518	0.000147412	0.000166493	0.000183513	0.000358661	0.000414609	0.000115574	0.000121745	0.000433215	0.000511506	0.000549279	0.000605315	0.000133741	0.000170874	0.000203732	0.0002538	0.000447085	0.000480101	0.000160942	0.000238421	0.000241188	0.000268616	0.000316371	0.000389639	0.000189213	0.000193684	0.000322054	0.000435906	0.000517607	0.000601757	0.000131546
llmg_0048	0.000162975	0.000193261	0.000248567	0.000262646	0.000293486	0.000303098	0.000215758	0.000219546	0.000220776	0.000250437	0.000256484	0.000296132	0.000181367	0.000195815	0.000225907	0.000249772	0.000262906	0.000282847	0.00010038	0.000117296	0.000125779	0.000141873	0.00020993	0.000228576	8.1e-05	0.000136458	0.000321853	0.000349076	0.000427256	0.000513949	0.000126053	0.000133214	0.000165875	0.000193548	0.000246201	0.000464666	0.000126672	0.000137393	0.000143517	0.000192364	0.000213423	0.000222407	0.000173268	0.000176936	0.000186121	0.00040082	0.000407543	0.000488367	0.000115746
ps105	7.86e-05	8.31e-05	9.17e-05	0.000121578	0.00012269	0.000161325	9.34e-05	9.66e-05	0.0001332	0.000200708	0.000214641	0.000233056	7.78e-05	7.81e-05	0.000117589	0.000151548	0.000197179	0.000218681	5.21e-05	6.3e-05	0.000137208	0.000140808	0.000155392	0.000162489	4.1e-05	4.86e-05	5.36e-05	6.31e-05	0.000121256	0.000152816	3.82e-05	4.3e-05	5.27e-05	5.67e-05	6.93e-05	7.02e-05	4.95e-05	7.99e-05	8.41e-05	8.88e-05	0.000122189	0.000163858	9.22e-05	0.000150499	0.000152711	0.000153871	0.000171622	0.000186656	0.000121943
llmg_0052	6.91e-05	8.69e-05	0.000104408	0.000106467	0.000114653	0.000115359	6.19e-05	7.29e-05	0.000107353	0.000127294	0.000130887	0.000135233	6.52e-05	8.18e-05	8.28e-05	0.000106854	0.00011624	0.000131935	4.17e-05	6.14e-05	6.31e-05	7.88e-05	0.000107023	0.000139781	4.29e-05	6.15e-05	0.000108411	0.000119371	0.00016915	0.000178918	4.24e-05	5.49e-05	6.38e-05	9.99e-05	0.00016643	0.000183392	5.92e-05	6.69e-05	7.05e-05	8.82e-05	0.000112385	0.000135583	8.77e-05	9.04e-05	0.000170013	0.000207479	0.000216162	0.000250789	4.36e-05
llmg_0053	8.93e-05	0.000126661	0.000133414	0.00013392	0.000141243	0.000147579	9.99e-05	0.000131067	0.000139374	0.000170439	0.000170786	0.000178743	9.46e-05	0.000122639	0.000124342	0.00013832	0.000169182	0.000174685	6.75e-05	7.85e-05	9.19e-05	0.000112603	0.000137485	0.000205556	5.73e-05	6.21e-05	0.000201119	0.000213649	0.000221852	0.000231521	6.57e-05	8.95e-05	0.000100134	0.000135999	0.000175941	0.000193011	7.62e-05	7.68e-05	8.87e-05	9.52e-05	0.000133666	0.000160125	0.000116488	0.000119381	0.000193942	0.000225446	0.000238197	0.000335583	6.78e-05
ps101	2.56e-05	3.17e-05	4.1e-05	4.29e-05	4.62e-05	5.34e-05	2.66e-05	4.34e-05	4.68e-05	5.54e-05	6.38e-05	NA	2.92e-05	3.7e-05	4.09e-05	5.71e-05	6.54e-05	NA	3.67e-05	4.23e-05	4.88e-05	5.24e-05	6.21e-05	6.42e-05	3.13e-05	3.29e-05	3.47e-05	4.82e-05	5.39e-05	5.84e-05	2.86e-05	4.72e-05	4.77e-05	5.64e-05	5.77e-05	6.98e-05	3.53e-05	3.56e-05	4.74e-05	5.29e-05	6.06e-05	8.48e-05	4.32e-05	4.55e-05	4.76e-05	5.34e-05	6.08e-05	6.14e-05	3.58e-05
llmg_0056	8.36e-05	9.76e-05	9.97e-05	0.00010911	0.000151582	0.000163462	8.77e-05	0.000100612	0.000124552	0.000126141	0.000136027	0.000150493	0.000112119	0.000118539	0.000129368	0.000129549	0.000129804	0.000136598	5.6e-05	5.92e-05	0.000109799	0.000140288	0.000145186	0.000145549	3.63e-05	4.19e-05	0.000109822	0.000113344	0.000161579	0.000204667	3.77e-05	4.57e-05	0.00010944	0.00011174	0.000130536	0.00015931	9.36e-05	9.56e-05	0.00010466	0.000106607	0.000118712	0.000136295	7.25e-05	8.12e-05	9.1e-05	0.000100912	0.000105868	0.000112321	0.000116975
llmg_0057	5.57e-05	6.85e-05	7.16e-05	8.81e-05	0.000102831	0.000108916	2.89e-05	7.43e-05	8.39e-05	8.82e-05	9.68e-05	9.7e-05	3.38e-05	8.11e-05	0.000102193	0.00010466	0.000112013	0.00012123	4.97e-05	6.13e-05	7.76e-05	0.000106185	0.000116293	0.000122733	8.99e-05	9.46e-05	9.89e-05	9.96e-05	0.000128223	0.00013171	7.88e-05	8.33e-05	9.02e-05	9.78e-05	0.000105019	0.000144992	7.39e-05	7.84e-05	8.4e-05	8.71e-05	8.76e-05	8.95e-05	6.7e-05	7.38e-05	7.4e-05	9.17e-05	9.54e-05	9.59e-05	5.11e-05
llmg_0059	6.62e-05	6.81e-05	8.61e-05	9.67e-05	0.000121585	0.000133727	6.42e-05	7.21e-05	7.95e-05	8.24e-05	0.000115814	0.000128055	8.21e-05	0.000103288	0.000109425	0.00011037	0.000144759	0.000150332	4.33e-05	4.54e-05	9.75e-05	0.000103476	0.000159608	0.000162107	0.000104341	0.000113427	0.000124114	0.000143379	0.000149506	0.000234365	9.56e-05	0.000105869	0.000110196	0.000113911	0.000121512	0.000133901	8.36e-05	0.000103665	0.000105793	0.000110684	0.000119145	0.00012038	6.64e-05	8.51e-05	8.87e-05	9.31e-05	0.000127719	0.000129939	7.8e-05
llmg_0060	8.26e-05	8.68e-05	0.000101296	0.000125205	0.000135785	0.000136434	6.62e-05	8.06e-05	8.64e-05	9.36e-05	0.000100171	0.000118141	6.23e-05	6.63e-05	8.36e-05	8.41e-05	9.2e-05	9.33e-05	3.49e-05	4.68e-05	5.17e-05	5.82e-05	7e-05	7.32e-05	2.85e-05	6.67e-05	6.83e-05	6.97e-05	6.99e-05	9.87e-05	4.61e-05	5.75e-05	6.3e-05	7.31e-05	7.64e-05	7.73e-05	5.26e-05	5.65e-05	6.07e-05	7.3e-05	7.33e-05	8.82e-05	6.96e-05	7.09e-05	8.22e-05	8.94e-05	9.22e-05	0.000108526	5.65e-05
llmg_0061	1.54e-05	1.77e-05	2.81e-05	3.08e-05	5.42e-05	5.43e-05	2.71e-05	3.34e-05	5.3e-05	5.82e-05	6.14e-05	6.49e-05	5.46e-05	5.51e-05	6.42e-05	6.6e-05	6.62e-05	6.95e-05	1.41e-05	1.77e-05	5.16e-05	6.03e-05	8.49e-05	8.79e-05	3.3e-05	3.9e-05	4.13e-05	4.29e-05	6.94e-05	7.25e-05	3.46e-05	4.99e-05	5.14e-05	5.44e-05	5.63e-05	6.31e-05	3.22e-05	3.33e-05	3.41e-05	3.92e-05	5.37e-05	5.83e-05	3.02e-05	3.84e-05	4.47e-05	5.43e-05	5.58e-05	5.74e-05	2.52e-05
llmg_0062	3.82e-05	4.91e-05	5.63e-05	5.82e-05	6.24e-05	6.68e-05	4.47e-05	4.97e-05	5.33e-05	5.58e-05	6.55e-05	7.05e-05	3.68e-05	4.08e-05	4.22e-05	4.33e-05	6.57e-05	6.81e-05	2.87e-05	3.07e-05	3.32e-05	5.68e-05	5.91e-05	6.81e-05	4.47e-05	5.26e-05	5.46e-05	5.85e-05	6.19e-05	6.94e-05	4.03e-05	4.6e-05	6.48e-05	6.53e-05	6.55e-05	7e-05	3.95e-05	4.34e-05	4.61e-05	5.7e-05	6.12e-05	6.87e-05	3.47e-05	4.17e-05	4.57e-05	5.88e-05	6.18e-05	6.22e-05	3.06e-05
llmg_0063	1.48e-05	1.5e-05	2.45e-05	2.57e-05	3.85e-05	3.98e-05	2.46e-05	2.78e-05	3.19e-05	3.6e-05	4e-05	4.24e-05	2.54e-05	2.88e-05	2.97e-05	3.18e-05	3.27e-05	3.52e-05	2.2e-05	2.4e-05	3.26e-05	3.87e-05	5.79e-05	7.79e-05	1.91e-05	2.57e-05	2.98e-05	4.42e-05	5e-05	6.84e-05	2.37e-05	2.57e-05	3.34e-05	4.14e-05	4.4e-05	5.29e-05	2.43e-05	2.63e-05	2.99e-05	3.14e-05	5.33e-05	5.85e-05	1.46e-05	1.91e-05	2.35e-05	2.52e-05	2.64e-05	2.86e-05	2.29e-05
llmg_0065	1.06e-07	2.31e-07	NA	NA	NA	NA	4.34e-09	4.28e-07	NA	NA	NA	NA	7.01e-08	2.72e-07	6.36e-07	7.12e-07	NA	NA	9.78e-08	6.43e-07	1.06e-06	3.37e-06	NA	NA	1.29e-06	1.62e-06	1.92e-06	3e-06	NA	NA	2.6e-07	3.91e-07	4.67e-07	2.02e-06	NA	NA	7.07e-07	8.27e-07	3.86e-06	NA	NA	NA	5.74e-07	6.49e-07	1.25e-06	1.54e-06	NA	NA	2.47e-07
araT	0.000214454	0.000259248	0.000266159	0.000295564	0.000302662	0.000337787	0.000190728	0.000209324	0.000221386	0.000244741	0.000263148	0.000278238	0.000229141	0.00025429	0.000320485	0.000332376	0.000335111	0.00036395	0.000193718	0.000237779	0.000238584	0.00023936	0.000256001	0.000287211	0.000174849	0.00020538	0.000217056	0.000244871	0.000257779	0.000293804	0.000178669	0.000205707	0.000221766	0.000301083	0.000349344	0.000360611	0.000226884	0.000239539	0.000259353	0.000284976	0.000301236	0.000314173	0.000293788	0.000304232	0.000321205	0.000335628	0.000344301	0.000368348	0.000280221
recO	1.16e-07	2.02e-07	5.51e-07	NA	NA	NA	2.27e-07	2.32e-07	2.52e-07	3.72e-07	5.85e-07	NA	2.12e-07	3.27e-07	4.04e-07	6.05e-07	1.24e-06	NA	2.53e-07	NA	NA	NA	NA	NA	1.98e-07	1.07e-06	1.17e-06	NA	NA	NA	1.2e-07	1.25e-06	2.76e-06	NA	NA	NA	6.92e-08	3.56e-07	8.66e-07	1.14e-06	2.01e-06	NA	1.23e-07	3.71e-07	5.08e-07	7.19e-07	7.73e-06	NA	1.44e-07
llmg_0069	4.66e-05	4.72e-05	6.86e-05	8.03e-05	9.9e-05	0.000104948	6.11e-05	7.22e-05	8.41e-05	9.4e-05	0.000110567	0.000112611	0.000111278	0.000113186	0.00011347	0.000118481	0.00013348	0.000133983	3.89e-05	3.91e-05	0.000108531	0.000111713	0.000167272	0.00019732	3.03e-05	5.86e-05	6.48e-05	7.4e-05	0.00015036	0.000157815	3.48e-05	6.57e-05	0.000113632	0.000134361	0.000141586	0.000147441	7.4e-05	8.85e-05	9.23e-05	0.00010176	0.000135614	0.000139805	6.49e-05	0.000108201	0.000109411	0.000114319	0.000116448	0.000130442	7.43e-05
llmg_0070	7.23e-05	8.79e-05	9.3e-05	9.34e-05	9.67e-05	0.000108881	7.57e-05	7.83e-05	9.05e-05	9.79e-05	9.91e-05	9.95e-05	5.46e-05	6.27e-05	6.57e-05	7.02e-05	0.000115813	0.000117848	5.44e-05	5.79e-05	7.13e-05	7.39e-05	9.49e-05	0.000111668	4.5e-05	5.51e-05	8.5e-05	0.000100615	0.000147593	0.000157233	4.77e-05	6.15e-05	7.7e-05	9.23e-05	0.000147082	0.000150232	7.98e-05	9.05e-05	9.21e-05	0.00010639	0.000146445	0.000154129	0.00017326	0.000179469	0.000189963	0.000205984	0.000257536	0.000258814	9.06e-05
pdhD	0.000450341	0.000451062	0.000474852	0.000490594	0.000658543	0.000689942	0.000424011	0.000430337	0.000464666	0.000473132	0.000481803	0.000506279	0.000457907	0.000461564	0.000474317	0.000540838	0.000704584	0.000712685	0.000218818	0.000227713	0.000495485	0.000503282	0.000530028	0.000555185	0.000571462	0.000572836	0.000943509	0.0009935	0.00108069	0.001081223	0.000750408	0.000763459	0.000960508	0.000961567	0.001034282	0.00107679	0.000524161	0.000575998	0.000610148	0.000633157	0.00068775	0.000701356	0.000323569	0.000332428	0.000543837	0.000598838	0.000632609	0.00069522	0.000608817
pdhC	0.003486997	0.003534353	0.003886339	0.003974385	0.004157419	0.004351507	0.002734826	0.002750795	0.002768511	0.002830326	0.002850391	0.003099986	0.002276938	0.00246715	0.002860561	0.003154424	0.003487403	0.003607369	0.002018536	0.002019151	0.003109264	0.003232156	0.003242197	0.003476462	0.003435301	0.003707438	0.004216598	0.00423123	0.004311851	0.004402395	0.003457141	0.003850167	0.004458118	0.004477215	0.004883362	0.005172582	0.002354327	0.002803627	0.003124716	0.003319795	0.005862597	0.006172909	0.004065886	0.004138817	0.00457503	0.005113849	0.005601798	0.005877271	0.003442178
pdhB	0.001645289	0.001687951	0.001921461	0.002059852	0.002116349	0.002237574	0.001337688	0.001352297	0.001428843	0.001471762	0.001581554	0.00171928	0.001353546	0.001561547	0.001645973	0.001658568	0.001676722	0.001791295	0.001043931	0.001142286	0.00142076	0.001570257	0.001967714	0.002169284	0.001530212	0.001736152	0.001752859	0.001966535	0.002008824	0.002156472	0.001727391	0.001778003	0.001933763	0.002136789	0.003230589	0.003253953	0.001495616	0.001570686	0.001710806	0.002002358	0.003836839	0.004125118	0.002006517	0.002085224	0.002198445	0.002498155	0.002619998	0.00284547	0.001706338
pdhA	0.002259578	0.002280916	0.002293261	0.002397167	0.002613254	0.002816202	0.001776736	0.001830825	0.002087367	0.002164478	0.00222467	0.00229723	0.001827666	0.001923711	0.001973062	0.002219915	0.00222195	0.002420113	0.00181521	0.00188741	0.002012694	0.002256204	0.002582874	0.002762002	0.002252886	0.002469693	0.002648578	0.002682116	0.002912371	0.003172331	0.002555671	0.002737747	0.003272417	0.003410778	0.003593919	0.003772588	0.002302504	0.002413039	0.002994953	0.003073488	0.00464041	0.005197537	0.002600544	0.002686311	0.003072367	0.003336308	0.003376876	0.00358351	0.002295733
lplL	0.001975856	0.002030275	0.002051673	0.002091018	0.002152877	0.00217098	0.001550363	0.001567193	0.001687981	0.001784041	0.001796567	0.001961894	0.001701858	0.001787258	0.001862026	0.00193303	0.00194509	0.002036534	0.001641327	0.001734359	0.00191634	0.002123876	0.002292716	0.002377679	0.002114069	0.002153504	0.002332494	0.002430893	0.002858092	0.002876753	0.002657496	0.002676513	0.003210589	0.003214937	0.004002255	0.004184712	0.002070764	0.002187548	0.002277204	0.002378918	0.003020944	0.004430934	0.002338979	0.002753295	0.002766631	0.002795674	0.002797434	0.003413565	0.001874957
llmg_0076	0.000298738	0.000317462	0.000332065	0.000376393	0.000382809	0.000412789	0.000301024	0.000328124	0.00034803	0.000350687	0.00036469	0.000377108	0.000302138	0.000306732	0.000330139	0.000353155	0.000370804	0.000384858	0.00027514	0.000278158	0.000350898	0.000369455	0.00037365	0.000386188	0.000129111	0.000212012	0.000307717	0.00031906	0.000335397	0.000358423	0.000145479	0.000243799	0.000291658	0.000338543	0.000393623	0.000400046	0.000277155	0.000281897	0.000340555	0.000365787	0.000376247	0.000405989	0.000273156	0.000283366	0.000289806	0.000367115	0.000386942	0.000416341	0.000239347
llmg_0077	0.000198823	0.0002346	0.000278481	0.00028203	0.00030436	0.000308878	0.000172172	0.000202642	0.000251272	0.000254789	0.000281292	0.000281498	0.000123179	0.000153011	0.000187133	0.000199795	0.000244155	0.000247061	9.79e-05	9.81e-05	0.00020691	0.00021807	0.000233055	0.000245995	8.3e-05	8.38e-05	9.37e-05	0.000115389	0.000204088	0.000216534	8.26e-05	9.75e-05	0.000105104	0.000120308	0.000131133	0.000133816	7.69e-05	8.72e-05	0.000116403	0.000123423	0.000165059	0.000184159	0.000142146	0.000150692	0.000158202	0.000173663	0.00020743	0.000239944	0.000145627
llmg_0078	9.05e-05	0.000107466	0.000134606	0.000138513	0.000145797	0.000152019	7.84e-05	0.000106369	0.000145854	0.000151675	0.000155906	0.000156201	6.56e-05	7.35e-05	9.57e-05	0.000100645	0.000169998	0.000176852	8.66e-05	8.74e-05	9.23e-05	0.000104452	0.000124135	0.000139315	8.71e-05	0.000117441	0.000119546	0.00013562	0.000140519	0.000142173	7.3e-05	0.00011758	0.000120591	0.00013346	0.000137203	0.000137774	9.37e-05	9.5e-05	0.000100816	0.000113138	0.000123722	0.000129993	8.02e-05	8.26e-05	9.75e-05	0.000100431	0.000117878	0.000128472	7.79e-05
trpS	3.17e-05	3.53e-05	4.58e-05	4.81e-05	5.04e-05	6.28e-05	4.68e-05	4.74e-05	5.35e-05	5.48e-05	5.71e-05	5.78e-05	2.76e-05	3.76e-05	4.91e-05	5.76e-05	5.83e-05	5.99e-05	3.19e-05	3.4e-05	3.56e-05	3.7e-05	5.07e-05	8.67e-05	3.46e-05	4.16e-05	4.69e-05	5.24e-05	5.99e-05	6.33e-05	4.58e-05	4.58e-05	4.67e-05	5.84e-05	7.9e-05	7.95e-05	2.95e-05	4.32e-05	6.99e-05	7.29e-05	7.33e-05	7.4e-05	3.12e-05	3.19e-05	3.64e-05	4.6e-05	7.15e-05	7.48e-05	4.44e-05
osmC	0.001149823	0.001323333	0.001543201	0.001822551	0.00182876	0.001901572	0.000997784	0.001174002	0.00129174	0.00138121	0.00154551	0.001602809	0.001096604	0.001155569	0.001160779	0.001235531	0.001290616	0.001432592	0.000903249	0.001145062	0.001199134	0.001350921	0.00136444	0.001393508	0.000864014	0.001083589	0.001293446	0.001323857	0.001652172	0.001663234	0.000865261	0.000981189	0.001033471	0.001176057	0.00131797	0.001379659	0.001174385	0.001226223	0.001389656	0.00174981	0.001759609	0.001776966	0.001326139	0.001685272	0.001716801	0.001763569	0.001841951	0.001942471	0.001336079
llmg_0081	0.000338464	0.000362073	0.000378521	0.000427984	0.00043755	0.000566979	0.000303515	0.00031049	0.000323163	0.000371071	0.000379156	0.000464118	0.000397573	0.000436572	0.000448856	0.000463532	0.000481684	0.000568644	0.000327294	0.000388989	0.000400587	0.000450746	0.000521737	0.000541557	0.000260331	0.00030188	0.000398294	0.000443336	0.000460397	0.000503962	0.000334156	0.000356112	0.000374183	0.000384188	0.000402923	0.000431184	0.000339781	0.000340086	0.000354353	0.000376528	0.000427534	0.000463594	0.000433564	0.000496	0.000507019	0.000513357	0.000539474	0.000564055	0.000299423
plsX	0.000849256	0.000885241	0.000905128	0.000962824	0.000995575	0.001005285	0.000788776	0.000843844	0.000940375	0.000971571	0.001074817	0.001089275	0.001067385	0.001201226	0.001211058	0.001218776	0.0012213	0.001256006	0.000917987	0.000937604	0.001237382	0.001365672	0.001437883	0.001470539	0.000437677	0.000821231	0.000830661	0.000865452	0.001174189	0.001305828	0.000383877	0.000787426	0.000922058	0.000956979	0.000957801	0.001056861	0.000691656	0.000754516	0.000766576	0.000955697	0.001055099	0.001203985	0.000816448	0.000915286	0.000962148	0.00098145	0.001176939	0.001355528	0.000774237
llmg_0084	0.000988316	0.001001117	0.001111502	0.001269985	0.00127138	0.001477703	0.001429197	0.001511933	0.001519255	0.001546612	0.00164329	0.00173617	0.001307916	0.001393885	0.001426827	0.001489751	0.001553009	0.001683061	0.001154464	0.001183516	0.001840687	0.001868678	0.002008172	0.002043507	0.000917696	0.000963417	0.001646898	0.001655459	0.001839771	0.002012828	0.0013149	0.001318332	0.001454247	0.001579483	0.001819462	0.001927009	0.001339691	0.001374519	0.001408147	0.001409673	0.001763293	0.001885358	0.00118887	0.001231004	0.001394398	0.001549367	0.001654684	0.002089105	0.001233262
llmg_0085	0.000281688	0.000320722	0.000322438	0.000377946	0.000391281	0.000394712	0.000382176	0.000414229	0.000428652	0.000435325	0.000519999	0.000525224	0.000296734	0.000409619	0.000435805	0.000441089	0.000520429	0.000580989	0.0003008	0.000333031	0.000449116	0.00050143	0.000613147	0.000628083	0.000377968	0.000447508	0.000481852	0.000487646	0.000535795	0.000542193	0.000319277	0.000413555	0.000475799	0.000491666	0.000560483	0.000613437	0.000351977	0.000431126	0.000524573	0.000536744	0.000567132	0.000612411	0.000387749	0.000476304	0.000491986	0.00049321	0.000507296	0.000520156	0.000385682
llmg_0086	3.05e-05	3.24e-05	4.66e-05	5.5e-05	6.2e-05	6.76e-05	3.01e-05	6.1e-05	6.39e-05	6.42e-05	7.1e-05	8.69e-05	2e-05	2.92e-05	3.49e-05	4.45e-05	7.47e-05	8.91e-05	2.89e-05	3.62e-05	3.87e-05	4.41e-05	4.54e-05	4.78e-05	2.06e-05	2.17e-05	3.09e-05	3.63e-05	4.19e-05	4.78e-05	2.45e-05	2.9e-05	3.16e-05	4.31e-05	5.65e-05	6.55e-05	2.95e-05	3.56e-05	4.03e-05	5.09e-05	5.38e-05	5.51e-05	2.74e-05	4e-05	4.05e-05	4.3e-05	4.5e-05	5.66e-05	2.67e-05
llmg_0087	1.05e-05	1.19e-05	2.53e-05	2.92e-05	5.07e-05	5.85e-05	2.57e-05	3.01e-05	5.39e-05	6.04e-05	0.00011106	0.000141111	5.32e-05	5.66e-05	6.34e-05	6.85e-05	7.66e-05	0.0001255	1.16e-05	1.24e-05	4.03e-05	4.67e-05	0.000133721	0.000134199	2.62e-05	2.98e-05	3.66e-05	4.55e-05	0.000128346	0.000147612	2.31e-05	3.71e-05	3.92e-05	5.57e-05	8.1e-05	8.19e-05	3.51e-05	4.18e-05	5.36e-05	6.98e-05	7.25e-05	0.000396205	2.75e-05	3.77e-05	4.36e-05	4.5e-05	4.8e-05	5.11e-05	3.51e-05
llmg_0089	0.000136215	0.000140814	0.000146973	0.000166531	0.000230405	0.000234876	0.000136898	0.00014722	0.000265649	0.00026812	0.000289763	0.00030005	0.000123549	0.000155013	0.000205275	0.000223843	0.000291937	0.000304783	0.000161192	0.00016487	0.000218222	0.000235901	0.000267085	0.000284136	8.81e-05	0.000119325	0.000120839	0.000121023	0.000204953	0.000234396	7.97e-05	0.000107112	0.00010884	0.000110489	0.000217945	0.000226715	6.62e-05	6.87e-05	9.96e-05	0.000106107	0.0002084	0.000229048	0.000107949	0.000112747	0.000119547	0.000132304	0.000137271	0.000179939	9.57e-05
llmg_0090	4.62e-05	4.91e-05	5.31e-05	5.47e-05	0.000112955	0.000122827	5.07e-05	5.43e-05	0.000113055	0.000124434	0.000125176	0.00014449	4.64e-05	5.11e-05	8.32e-05	8.44e-05	0.000121522	0.000122806	4.05e-05	5.24e-05	7.92e-05	8.73e-05	0.000106985	0.000135161	4.87e-05	5.06e-05	5.35e-05	5.85e-05	9.8e-05	0.000116127	4.03e-05	4.45e-05	5.62e-05	5.87e-05	0.000120471	0.000132607	3.6e-05	4.55e-05	6.79e-05	6.85e-05	9.79e-05	0.000113173	4.66e-05	4.88e-05	5.69e-05	7.41e-05	8.05e-05	9.69e-05	3.96e-05
cysD	0.000103557	0.000135984	0.00013771	0.000138415	0.000149983	0.000157479	8.13e-05	0.000101725	0.000115958	0.00012098	0.000135821	0.000201732	8.64e-05	9.07e-05	0.00010274	0.000102953	0.000106479	0.000148491	0.000130373	0.000168685	0.000197222	0.000207413	0.000292064	0.000311954	8.23e-05	8.38e-05	0.000134156	0.000135897	0.000205077	0.000211544	4.28e-05	4.69e-05	8.98e-05	9.4e-05	9.48e-05	0.000100314	5.78e-05	7.11e-05	8.4e-05	9.94e-05	0.000101516	0.000115965	0.000132436	0.000153403	0.000159574	0.000178915	0.000212627	0.000219467	9.58e-05
llmg_0092	0.00022757	0.000322084	0.000322114	0.000327207	0.000344308	0.00034468	0.000180154	0.00020255	0.000231711	0.000244008	0.000258556	0.000287326	0.000193925	0.000204756	0.000211044	0.00021447	0.000222192	0.000307147	0.000125445	0.000129451	0.000193618	0.000208099	0.000236389	0.00025079	0.000132787	0.000188489	0.000201273	0.000351757	0.000352347	0.000462684	0.000207138	0.000278079	0.000317555	0.000317676	0.000322558	0.0004077	0.000213581	0.000216568	0.000299464	0.000318713	0.000353684	0.00038787	0.000317948	0.000340489	0.000355089	0.000384499	0.000596817	0.000627354	0.000244129
llmg_0093	0.000783021	0.000799454	0.000814268	0.000815258	0.000875324	0.001025873	0.00049475	0.000702923	0.000710117	0.000720527	0.000801403	0.000890211	0.000600685	0.000617334	0.000688807	0.000704627	0.000718713	0.000726625	0.000334804	0.00045945	0.000472261	0.000491445	0.000503961	0.000506435	0.000563788	0.000601263	0.000695453	0.000757117	0.000783285	0.000889114	0.000536566	0.000547249	0.000584638	0.000602256	0.00065313	0.000657565	0.000435526	0.000562667	0.000580754	0.000699355	0.000760777	0.000924998	0.000936676	0.000936764	0.001039378	0.001082949	0.001121708	0.001281045	0.000554408
llmg_0094	7.89e-05	9.03e-05	9.58e-05	0.000104654	0.000140645	0.000158986	0.000112759	0.000116665	0.000135971	0.000137269	0.000202635	0.000218683	0.000127198	0.000127627	0.000160966	0.000172939	0.000214447	0.00022037	0.000104427	0.000144838	0.000173303	0.000269359	0.000276033	0.000276091	0.000133769	0.000134136	0.000168939	0.00017218	0.000174708	0.00019564	0.00013087	0.000145984	0.000153283	0.000162717	0.000163695	0.000167737	0.000123157	0.000165274	0.00022545	0.00025477	0.000264952	0.000331367	0.000168039	0.000194454	0.000201371	0.000202114	0.000214393	0.000233962	0.000168284
llmg_0095	2.81e-05	3.28e-05	3.81e-05	4.24e-05	6.67e-05	7.92e-05	3.93e-05	4.45e-05	5.59e-05	6.49e-05	6.57e-05	8.16e-05	3.86e-05	4.06e-05	5.94e-05	6.19e-05	6.93e-05	8.06e-05	3.33e-05	3.46e-05	6.84e-05	6.98e-05	8.6e-05	9.33e-05	3.66e-05	3.87e-05	6.22e-05	6.83e-05	7.58e-05	8.55e-05	3.99e-05	4.14e-05	7.02e-05	7.07e-05	7.57e-05	7.82e-05	3.12e-05	3.16e-05	7.04e-05	7.35e-05	7.38e-05	7.43e-05	9.74e-05	9.89e-05	0.000101896	0.000116368	0.000168839	0.000184149	3.44e-05
llmg_0096	2.32e-05	2.53e-05	3.88e-05	4.66e-05	4.78e-05	7.62e-05	3.88e-05	4.5e-05	4.86e-05	5.75e-05	6.08e-05	7.07e-05	4.37e-05	5.03e-05	5.53e-05	5.65e-05	5.95e-05	6.77e-05	2.55e-05	2.91e-05	5.68e-05	7.66e-05	0.000118478	0.000121066	4.05e-05	4.33e-05	6.53e-05	7.14e-05	0.000109239	0.000113871	4.95e-05	4.97e-05	6.23e-05	7.92e-05	8.1e-05	9.27e-05	3.96e-05	3.97e-05	6.57e-05	7.13e-05	7.91e-05	8.01e-05	9.77e-05	0.000116548	0.000119774	0.000133973	0.000164058	0.000174221	4.58e-05
llmg_0097	3.19e-05	4.2e-05	4.42e-05	5.14e-05	6.23e-05	7.47e-05	4.3e-05	4.54e-05	5.14e-05	5.19e-05	6.47e-05	7.58e-05	3.98e-05	4.19e-05	4.34e-05	4.49e-05	4.84e-05	5.43e-05	3.34e-05	4.28e-05	4.79e-05	5.01e-05	6.71e-05	7.11e-05	4.2e-05	4.26e-05	4.6e-05	5.02e-05	6e-05	6.51e-05	3.67e-05	4.14e-05	4.99e-05	5.62e-05	5.7e-05	7.56e-05	3.94e-05	4.49e-05	6.01e-05	6.1e-05	7.65e-05	8.23e-05	0.000123222	0.000125488	0.000131947	0.000136022	0.000165442	0.000197161	4.91e-05
rpmG	0.00031541	0.000352934	0.000392739	0.000424924	0.000502739	0.000530916	0.000419933	0.000446696	0.000499	0.000507529	0.000522379	0.000541475	0.000193426	0.000236198	0.00036387	0.000393853	0.000512503	0.000528197	0.00030152	0.00030657	0.000358339	0.000375994	0.000473895	0.000481246	0.000282996	0.000284266	0.000349778	0.000414962	0.000453176	0.000549707	0.000385445	0.000430063	0.00043928	0.000485229	0.000534451	0.000743794	0.000272625	0.00030702	0.000425274	0.000447485	0.00059954	0.000781478	0.000196511	0.000223113	0.000235087	0.000308153	0.000308935	0.000357816	0.000282868
llmg_0099	0.003258454	0.004762307	0.004805002	0.004860111	0.005118324	0.005723412	0.003290029	0.003568449	0.005079784	0.005111718	0.005166623	0.005657208	0.003234004	0.003277042	0.004639015	0.005066874	0.005285446	0.005639574	0.002762907	0.002993708	0.003044564	0.003206783	0.00323558	0.004352319	0.00206235	0.002156953	0.003397857	0.003746833	0.004557178	0.00566874	0.003330193	0.00341841	0.003737955	0.004143998	0.004913366	0.006123728	0.003101657	0.003276977	0.004643568	0.004720514	0.004761707	0.005002335	0.003499198	0.003711257	0.003744081	0.003941935	0.004357521	0.00471764	0.003706969
cadA	0.000155703	0.000159299	0.000161921	0.000172682	0.000175816	0.000236606	0.000200542	0.000213448	0.000238649	0.000255317	0.000282166	0.0002885	0.000128775	0.000131325	0.000177601	0.000181572	0.000277873	0.000283799	0.000114775	0.000136599	0.000187148	0.000201685	0.000208116	0.000221514	0.000126306	0.000137412	0.000172923	0.000182224	0.00021515	0.000227639	0.000145203	0.000146739	0.000167447	0.000179522	0.00018403	0.000219115	0.000164818	0.000166239	0.000192764	0.000226954	0.000234813	0.000255096	0.000162042	0.000216254	0.000251853	0.000270666	0.000272555	0.000276183	0.000234178
llmg_0101	4.47e-05	4.53e-05	6.16e-05	6.33e-05	7.29e-05	7.65e-05	5.65e-05	5.7e-05	7.74e-05	7.78e-05	0.000148576	0.000158073	3.23e-05	4.47e-05	5.43e-05	6.63e-05	0.000154563	0.00015677	3.36e-05	3.77e-05	5.63e-05	6.27e-05	0.000113724	0.000117057	3.9e-05	4.3e-05	4.99e-05	5.37e-05	0.000120767	0.000133527	3.24e-05	3.44e-05	4.46e-05	5.55e-05	0.000101448	0.000108453	2.72e-05	2.99e-05	4.5e-05	5.42e-05	9.58e-05	0.000106974	4.5e-05	4.66e-05	4.77e-05	5.15e-05	5.58e-05	7.88e-05	4.31e-05
parA	0.000219985	0.000220816	0.000225159	0.000232619	0.000241226	0.000253968	0.00020092	0.000202952	0.00023974	0.000248428	0.00031419	0.000317614	0.000138395	0.000139832	0.000196853	0.000202577	0.000295451	0.00030528	0.000139271	0.000141435	0.000217678	0.000230007	0.000235006	0.000267479	9.23e-05	0.000119636	0.000131164	0.000142973	0.000167828	0.000182414	0.000116359	0.000122755	0.000132458	0.000133715	0.000151757	0.000165402	0.000113598	0.000116333	0.000118011	0.000149032	0.000169379	0.000180407	0.000128794	0.000175197	0.00018193	0.000215347	0.000215425	0.0002244	0.000131379
cshA	7.32e-05	7.39e-05	9.2e-05	0.000100015	0.000114754	0.000152281	7.38e-05	8.36e-05	8.41e-05	8.59e-05	8.79e-05	9.91e-05	5.81e-05	8.06e-05	8.3e-05	8.38e-05	8.84e-05	0.000139393	4.61e-05	5.26e-05	7.24e-05	9.03e-05	0.000117098	0.000145533	4.44e-05	5.11e-05	5.52e-05	5.66e-05	0.000108275	0.000124673	3.97e-05	4.53e-05	5.81e-05	6.17e-05	6.62e-05	8.08e-05	5.46e-05	6.04e-05	6.15e-05	6.29e-05	6.66e-05	9.41e-05	6.22e-05	6.85e-05	7.37e-05	8.06e-05	9.26e-05	9.72e-05	5.31e-05
llmg_0104	0.000114333	0.000115812	0.000126556	0.000139704	0.000187687	0.000214856	0.000103324	0.000113268	0.000163187	0.000199026	0.000230241	0.000254766	0.000113076	0.000117669	0.000157179	0.000169434	0.000171442	0.000246565	6.9e-05	9.54e-05	0.000146954	0.000148022	0.000168277	0.000219391	0.000100905	0.000108707	0.00011485	0.000144141	0.000208036	0.000225614	8.89e-05	9.1e-05	9.76e-05	0.000109268	0.000189812	0.000230912	6.54e-05	7.87e-05	0.0001213	0.000126639	0.00018483	0.000197242	9.91e-05	0.000102849	0.000120856	0.000122542	0.00013239	0.000145999	6.17e-05
llmg_0105	0.00016793	0.00016966	0.000249803	0.00026177	0.000277127	0.000278552	4.18e-05	0.000112447	0.000164628	0.00023435	0.000255957	0.000279902	4.44e-05	0.000198745	0.000200109	0.00020623	0.000226616	0.000347918	0.000149683	0.000197021	0.000254901	0.000278477	0.000326064	0.000384138	0.000146656	0.000156219	0.000157764	0.000170985	0.000256122	0.000272322	0.000147263	0.000156553	0.000160647	0.000162043	0.000190447	0.000213886	0.000129485	0.000133361	0.000153264	0.000187635	0.000192336	0.00024571	0.000196116	0.000213947	0.000219821	0.000242649	0.000255581	0.000283765	0.000193973
llmg_0106	0.000274291	0.000289642	0.000296658	0.00032403	0.000377412	0.000389198	0.000260444	0.000290065	0.00034683	0.000348434	0.00036248	0.000370143	0.000323818	0.00032586	0.000334326	0.000337034	0.00035247	0.000390607	0.000300624	0.000320272	0.000321635	0.000328682	0.000359904	0.000389458	0.000263472	0.000310615	0.000321274	0.000327497	0.000362851	0.000379506	0.000233203	0.000279725	0.000289746	0.000292352	0.000302802	0.000356839	0.000268229	0.00027669	0.000300281	0.000303692	0.00033082	0.000339256	0.000259388	0.00026893	0.000271931	0.00027255	0.00028125	0.000304637	0.000181849
llmg_0107	9.71e-05	0.000122569	0.000126034	0.000144139	0.000157266	0.000165169	5.89e-05	6.2e-05	0.000123782	0.000124642	0.000141812	0.000159058	5.41e-05	0.00010526	0.000113259	0.000166041	0.000192312	0.000195658	9.76e-05	0.000108562	0.000114162	0.000123916	0.000161383	0.000165756	0.00013335	0.000158171	0.000171364	0.000177066	0.00019441	0.000198082	0.000126978	0.000169933	0.000184718	0.000191703	0.000200716	0.000201828	0.000136557	0.000144549	0.000146294	0.00017218	0.000181024	0.000230466	0.000105727	0.000110195	0.00013843	0.00014859	0.000177623	0.000210204	9.06e-05
llmg_0108	0.000150768	0.00015362	0.000174465	0.000181191	0.000185923	0.000188503	0.000137764	0.000160044	0.000164315	0.000187645	0.00021592	0.000242452	0.000146772	0.000153678	0.000167509	0.000168402	0.000207748	0.000231498	0.000132456	0.000149851	0.000178793	0.000186645	0.000187343	0.000188854	6.76e-05	7.84e-05	0.000166464	0.000170278	0.000189397	0.000264198	5.63e-05	7.31e-05	0.000124452	0.000127261	0.000133187	0.000191791	0.000123433	0.000125854	0.000141111	0.000152714	0.00016126	0.00017408	0.000114037	0.000124227	0.000141334	0.000152877	0.000179472	0.000185353	0.000151612
llmg_0109	9.46e-05	0.00010504	0.000118331	0.000136618	0.000150855	0.000154041	0.000107909	0.000110524	0.000129342	0.000158601	0.000204083	0.000207347	0.000171113	0.000194737	0.000202853	0.000214078	0.000219424	0.000257032	8.64e-05	0.000103472	0.000192842	0.000211775	0.000257312	0.000302457	6.81e-05	0.000122409	0.000145127	0.000156632	0.000256838	0.000294318	6.02e-05	0.000112065	0.000219039	0.000234002	0.000244233	0.000249385	0.000141438	0.00018093	0.000196159	0.000198224	0.000235423	0.000242412	8.13e-05	0.000132037	0.000163399	0.000196273	0.000211403	0.000225479	0.00012513
prmA	0.000669799	0.00075108	0.000755364	0.000756941	0.000786996	0.000904271	0.000668268	0.000745229	0.000771481	0.000773943	0.000834906	0.000863964	0.000610495	0.000709813	0.000733948	0.000759907	0.000781587	0.000901001	0.000622544	0.000801899	0.000860939	0.000883164	0.000902901	0.0009173	0.000841315	0.000843868	0.000852383	0.000885966	0.00089741	0.000923523	0.000633411	0.00066492	0.000669859	0.000710957	0.000748154	0.000765386	0.000627009	0.000636344	0.000757795	0.000795233	0.000800249	0.000817388	0.000561962	0.00072012	0.000748865	0.000783029	0.000897151	0.000925331	0.000579468
llmg_0111	0.000129998	0.000139265	0.000142415	0.00014486	0.000176849	0.000225	0.000143858	0.000148398	0.000159368	0.000178292	0.000193413	0.000219886	0.000109881	0.00013781	0.000138778	0.000165092	0.000203064	0.000261032	0.000120479	0.000124329	0.00013404	0.000145401	0.000166357	0.000241443	0.000117749	0.000127269	0.000140657	0.000149942	0.000286128	0.000302972	0.000100711	0.000103176	0.000107603	0.000122306	0.000128619	0.000139706	0.000110061	0.000145276	0.00014743	0.000153644	0.000172018	0.000225371	0.00014908	0.000196331	0.000203348	0.00021597	0.000218335	0.000231809	0.000192451
llmg_0112	0.001156849	0.001183018	0.001201149	0.001380896	0.001438831	0.001544849	0.001000539	0.001003631	0.001243661	0.001311639	0.00146246	0.001588596	0.001091613	0.001129412	0.001136463	0.001169998	0.001178163	0.001191152	0.001246888	0.001285794	0.001348074	0.001379484	0.001836768	0.001955804	0.001232401	0.001304009	0.001308638	0.001430253	0.001784801	0.001983004	0.001063173	0.001089185	0.001134085	0.0011873	0.001612341	0.001653288	0.001133743	0.001200218	0.001213821	0.001352624	0.001463871	0.001515342	0.001136349	0.001143023	0.001230297	0.001396386	0.001487509	0.001658208	0.000872098
relA	0.000322796	0.000331015	0.000338533	0.000411692	0.000421252	0.00042127	0.000295099	0.000341629	0.000357844	0.000379116	0.000411975	0.000430836	0.000416631	0.000459252	0.000475641	0.00048911	0.00052597	0.000580071	0.000240083	0.000335321	0.000437831	0.000625919	0.000677044	0.000713582	0.000339981	0.000379726	0.00052052	0.000551994	0.000575781	0.000631853	0.000409426	0.0004628	0.00053125	0.00063634	0.000642367	0.000691583	0.000366509	0.000380697	0.000506704	0.000595811	0.000599561	0.000617173	0.000392639	0.000568507	0.000600363	0.000633847	0.000688748	0.000743863	0.000387284
llmg_0114	5.46e-05	5.71e-05	6.04e-05	7.13e-05	7.24e-05	9.41e-05	6.44e-05	6.91e-05	7.54e-05	9.86e-05	0.000111953	0.000128631	5.74e-05	6.55e-05	7.45e-05	7.78e-05	0.000120846	0.000133494	5.69e-05	6.19e-05	7.25e-05	7.36e-05	7.5e-05	8.18e-05	3.61e-05	4.04e-05	6.65e-05	6.84e-05	7.15e-05	7.97e-05	3.72e-05	4.62e-05	5.94e-05	6.02e-05	8.01e-05	8.54e-05	4.27e-05	4.38e-05	5.17e-05	5.27e-05	7.19e-05	8.82e-05	4.88e-05	5.59e-05	7.68e-05	8.34e-05	9.06e-05	9.22e-05	4.13e-05
dtd	8.78e-05	9.79e-05	0.000138704	0.0001447	0.00015156	0.000165755	0.000109729	0.000128006	0.000138904	0.000141776	0.000143479	0.000157661	0.000151082	0.000157144	0.000165686	0.000165984	0.000183781	0.000188927	8.08e-05	9.39e-05	0.000155213	0.000161005	0.000213108	0.000219386	4.85e-05	9.73e-05	0.000137424	0.000139421	0.000182176	0.000186395	4.54e-05	9.19e-05	0.000132389	0.000140008	0.000156745	0.000172888	0.000135	0.000136593	0.000142886	0.000146798	0.000148802	0.000151275	0.000102415	0.000116092	0.000131258	0.000131292	0.000135076	0.000136599	0.000102672
llmg_0116	0.000162138	0.000163126	0.000179731	0.000185059	0.000212823	0.000214065	0.000158848	0.00015897	0.000200271	0.000201365	0.000205681	0.000268726	0.000148826	0.0001667	0.000199096	0.000213244	0.000242346	0.000281847	0.000144632	0.000144786	0.000160683	0.000227761	0.000257741	0.000302881	0.000180553	0.000187981	0.000189136	0.000192303	0.0002035	0.000226253	0.000136454	0.000176362	0.000200739	0.000218317	0.000243009	0.000245848	0.000157531	0.00016295	0.000170306	0.000187082	0.000224839	0.000239078	0.000138467	0.000144325	0.000152137	0.000159545	0.000184416	0.000188106	0.00012998
llmg_0117	0.000210625	0.000211933	0.000318737	0.000352008	0.000423341	0.00050896	0.000179822	0.000189943	0.000298979	0.000353485	0.000361633	0.000451202	0.000204451	0.000209403	0.000275491	0.000290303	0.000346579	0.000405442	0.000163147	0.000185058	0.000246465	0.000280527	0.000280597	0.000305114	0.000218168	0.000224575	0.000244958	0.000262271	0.000379947	0.000416915	0.000184107	0.000189601	0.000216631	0.000221267	0.000229391	0.000233786	0.000196867	0.000201289	0.000217112	0.000283777	0.000288026	0.000291675	0.00026117	0.000272129	0.000301348	0.000312119	0.00031292	0.000345537	0.000306123
ctrA	0.000149402	0.000164212	0.000170094	0.000177702	0.000237711	0.000271513	0.000176416	0.00018502	0.000202638	0.000213245	0.000265984	0.000280989	0.000202588	0.000206124	0.000211156	0.00021421	0.000273285	0.000289037	0.000246851	0.000269142	0.000283358	0.00029463	0.000320314	0.00034237	0.000144417	0.000162441	0.00016389	0.000194081	0.000222928	0.000261001	0.00015798	0.00016547	0.000186244	0.000190853	0.000212987	0.00023351	0.00022687	0.000227087	0.000251076	0.000254999	0.000284491	0.000314289	0.000274196	0.000311664	0.000312731	0.000341009	0.000361258	0.000409715	0.000498469
llmg_0119	0.000212489	0.000288211	0.000315995	0.000362234	0.000391684	0.000392465	0.000247976	0.000294458	0.000340818	0.000346727	0.000450499	0.00047373	0.00028282	0.000288865	0.000339713	0.00037914	0.000395597	0.000467039	0.000404897	0.000422063	0.000431982	0.000441587	0.000445929	0.000486834	0.000156923	0.000235772	0.000318919	0.00033246	0.000357367	0.000365378	0.00022193	0.000240999	0.000271518	0.00029517	0.000354072	0.000423997	0.000282138	0.000298531	0.000298736	0.000341977	0.000407668	0.000454555	0.000262557	0.000310734	0.000315091	0.000323163	0.000414918	0.000427285	0.000236518
rmaD	0.000182877	0.000214402	0.000224224	0.000232426	0.000237261	0.000266051	0.000153557	0.000203023	0.000203252	0.000238617	0.000250543	0.000275472	0.000150731	0.000159357	0.00020349	0.000252912	0.000270654	0.000291041	0.000138888	0.000162963	0.0001652	0.000200796	0.000210178	0.000237789	0.000130386	0.000130988	0.000134816	0.00015503	0.000168831	0.000178581	7.26e-05	8.98e-05	9.96e-05	0.000110552	0.000142345	0.000172917	9.23e-05	9.37e-05	9.52e-05	0.000123121	0.00014221	0.000162106	8.04e-05	0.000113856	0.000134908	0.000144974	0.000148298	0.00015237	0.00010464
acpD	6.45e-05	8.4e-05	9.2e-05	0.000101902	0.000178972	0.000180017	6.83e-05	8.02e-05	9.21e-05	0.000171304	0.000206114	0.000214249	9.08e-05	0.000101589	0.000126316	0.000134164	0.000178497	0.00024286	0.000108381	0.000115664	0.000152868	0.000168953	0.000217902	0.000235557	8.89e-05	9.17e-05	9.73e-05	0.00012181	0.000179125	0.000187288	0.000107628	0.000130324	0.000141795	0.000156482	0.00016608	0.000205171	0.000131784	0.000135566	0.000137849	0.000155236	0.000156135	0.000182221	8.82e-05	9.55e-05	0.000121037	0.00012398	0.000136037	0.00014094	9.31e-05
secA	0.000627429	0.00080236	0.000816525	0.000922246	0.001164501	0.00119807	0.00053167	0.000558584	0.000625902	0.000716157	0.000791443	0.000975139	0.000490441	0.000525743	0.000558295	0.000703785	0.000766855	0.000883287	0.000405639	0.00044671	0.000523528	0.000823467	0.000878982	0.001045383	0.00039016	0.000421312	0.000467298	0.000497688	0.000814346	0.000856864	0.000379543	0.000402318	0.000434367	0.000462712	0.00056248	0.000610749	0.000414426	0.000425851	0.000535545	0.000548068	0.000569351	0.000726275	0.000526717	0.000553228	0.000828186	0.000923765	0.000931419	0.000944445	0.000526514
aroF	0.000540909	0.000666131	0.0014056	0.001418662	0.001478644	0.00156553	0.000540515	0.000618561	0.000679425	0.000813553	0.001193868	0.00121582	0.000536141	0.000536271	0.000643559	0.000702491	0.000745522	0.000939485	0.000573385	0.000667237	0.000719209	0.000864172	0.00091584	0.001328061	0.00034563	0.000371639	0.000528077	0.000869124	0.000875353	0.001035121	0.000362861	0.000410732	0.000530937	0.00065886	0.000836746	0.000884225	0.000499635	0.000570521	0.000639307	0.000647644	0.00065203	0.000665993	0.000824592	0.000840347	0.001095881	0.00123968	0.001358174	0.001624954	0.000536802
ptsH	0.000782399	0.001524847	0.001594502	0.001686211	0.001755272	0.002024794	0.000866442	0.001239973	0.001445022	0.001699791	0.001779717	0.001810524	0.001153331	0.001278075	0.001292083	0.001361559	0.001684503	0.002058288	0.000834391	0.001244482	0.001344015	0.001639175	0.001686607	0.001784174	0.000866774	0.001377628	0.001917051	0.002384347	0.002437901	0.002441067	0.001187404	0.001212768	0.001271666	0.001424246	0.001722346	0.001729688	0.00110965	0.001185206	0.001438442	0.001584113	0.001974234	0.002691026	0.001317131	0.001687059	0.001694477	0.001738464	0.001774836	0.001880774	0.001464204
ptsI	0.001572623	0.001989566	0.002034798	0.002364315	0.002634707	0.002819529	0.002174642	0.002558524	0.002853146	0.002894731	0.003014258	0.003122751	0.002217227	0.002343918	0.002568546	0.002596105	0.002748267	0.002820869	0.0021641	0.002348625	0.002365215	0.002702344	0.002924763	0.003000275	0.001590247	0.001824348	0.002012309	0.002078116	0.002217818	0.002335383	0.001590064	0.0019016	0.00212853	0.00221816	0.002282479	0.002429974	0.001693595	0.002556612	0.002694022	0.002706974	0.003138281	0.003399077	0.001110835	0.001173837	0.001829217	0.002014405	0.002200938	0.002208512	0.002307357
llmg_0128	0.00026523	0.00026751	0.000268864	0.000278403	0.000283771	0.000338527	0.000234203	0.000279995	0.000280004	0.000282143	0.000316499	0.000327983	0.000196065	0.000202022	0.00026478	0.000265604	0.000288572	0.000321407	0.000168666	0.000186648	0.000196592	0.000231523	0.0002739	0.000343202	0.000115839	0.000137211	0.000253963	0.000258433	0.000262236	0.000273312	0.000172983	0.000175651	0.000190205	0.000194316	0.000208457	0.000211498	0.000198593	0.000214114	0.000227062	0.000242105	0.000245992	0.000247517	0.000129512	0.000151206	0.00018469	0.000210301	0.000213654	0.00021678	0.000155587
llmg_0129	0.000148182	0.000161291	0.000187315	0.000190367	0.000195592	0.000209666	0.000124184	0.000129258	0.000139284	0.000145785	0.000152894	0.000207917	0.000122885	0.000156191	0.000159531	0.000163885	0.000209739	0.000253905	8.64e-05	9.23e-05	9.86e-05	0.000103478	0.000153144	0.000176439	8.58e-05	0.000102248	0.000141501	0.000144906	0.000210644	0.000235625	7.48e-05	7.56e-05	8.1e-05	8.36e-05	9.92e-05	9.93e-05	7.91e-05	9.6e-05	9.77e-05	0.000101685	0.00010258	0.000104616	9.7e-05	0.000109502	0.000112221	0.000156812	0.000168513	0.000191759	0.000120027
llmg_0130	9.74e-05	0.000102062	0.000105916	0.000113103	0.000118147	0.000127195	8.71e-05	9.5e-05	0.000102744	0.000119303	0.000123344	0.000124614	7.47e-05	8.76e-05	9.87e-05	0.000132	0.000135116	0.000148694	8.31e-05	8.44e-05	8.81e-05	9.88e-05	0.000110827	0.000125664	5.21e-05	8.43e-05	9.65e-05	9.71e-05	0.000102731	0.000104489	8.39e-05	0.000101599	0.000108595	0.000130308	0.000132042	0.000133171	7.31e-05	9.5e-05	0.000122689	0.00012402	0.000133247	0.000140738	7.91e-05	8.24e-05	8.63e-05	8.89e-05	0.000114341	0.000126798	7.52e-05
llmg_0131	0.000188417	0.00019774	0.000215521	0.000219322	0.000229664	0.000352136	0.000244909	0.000245988	0.000252234	0.000255615	0.000293134	0.000404242	0.000184554	0.000243511	0.00024973	0.000258302	0.000260327	0.00031578	0.000196618	0.000211334	0.000220897	0.000224722	0.00028327	0.000295043	0.000155878	0.000160462	0.000163217	0.000168403	0.000184152	0.00026592	0.000184562	0.000243464	0.000248276	0.000293684	0.000301219	0.000326778	0.000188209	0.000231085	0.000243162	0.000243442	0.00025681	0.000276631	0.000237277	0.00024209	0.000250929	0.000262263	0.000316055	0.00039308	0.000210785
sugE	4.64e-05	6.26e-05	6.41e-05	6.42e-05	8.92e-05	9.04e-05	5.49e-05	5.89e-05	9.04e-05	9.97e-05	0.000105047	0.000127243	4.15e-05	4.38e-05	4.42e-05	5.05e-05	9.54e-05	0.000106738	4.55e-05	4.89e-05	4.95e-05	5.37e-05	5.57e-05	7.55e-05	3.8e-05	3.93e-05	4.95e-05	5.42e-05	5.49e-05	5.93e-05	2.41e-05	2.56e-05	3.18e-05	3.46e-05	5.6e-05	6.54e-05	2.9e-05	3e-05	4.04e-05	4.34e-05	5.31e-05	6.1e-05	3.92e-05	4.41e-05	4.82e-05	4.84e-05	4.9e-05	5.21e-05	3.52e-05
blt	0.000110183	0.000134826	0.000136246	0.000160405	0.000245468	0.000252351	0.000123886	0.000138792	0.000168441	0.000178936	0.000182106	0.000261314	0.000134868	0.000169063	0.0002079	0.000211462	0.0002225	0.000274519	0.000107838	0.000133551	0.000211779	0.000281924	0.000375484	0.00039018	6.57e-05	0.000100016	0.000125224	0.000129761	0.000131245	0.000132565	0.000123733	0.000126143	0.00013913	0.000141556	0.000150262	0.000150646	0.0001277	0.000145915	0.000165612	0.000174005	0.000195548	0.000208526	0.000179943	0.000194477	0.000217146	0.000219625	0.000223785	0.000305871	0.00015434
llmg_0134	5.88e-05	5.89e-05	7.09e-05	7.14e-05	0.000103684	0.000110477	7.35e-05	8.25e-05	0.000101225	0.000112563	0.000186712	0.000200911	6.33e-05	6.35e-05	9.04e-05	0.000102566	0.000163564	0.000197277	6.05e-05	6.19e-05	9.17e-05	0.000103477	0.00014134	0.000147504	5.65e-05	6.61e-05	7.75e-05	8.07e-05	0.000127072	0.000132595	4.31e-05	5.41e-05	5.65e-05	6.36e-05	0.000115341	0.000117129	4.65e-05	4.97e-05	5.08e-05	5.32e-05	0.000102061	0.000107032	4.72e-05	5.09e-05	5.9e-05	6.27e-05	6.68e-05	7.14e-05	5.31e-05
llmg_0135	5.37e-05	5.67e-05	6.5e-05	7.22e-05	9.21e-05	0.000109236	7.32e-05	8.12e-05	9.23e-05	0.000117828	0.000119455	0.000124303	5.74e-05	6.18e-05	7.07e-05	7.17e-05	0.000111466	0.000122739	6.24e-05	6.52e-05	7.4e-05	7.86e-05	0.000105698	0.00015496	4.97e-05	5.89e-05	6.56e-05	6.97e-05	9.05e-05	9.71e-05	3.21e-05	4.23e-05	4.73e-05	5.13e-05	7.73e-05	0.000103615	4.66e-05	4.89e-05	5.34e-05	5.6e-05	7.2e-05	9.08e-05	5.49e-05	5.53e-05	5.62e-05	6.01e-05	6.18e-05	6.65e-05	4.97e-05
llmg_0136	5.03e-05	5.65e-05	6.56e-05	7.97e-05	0.000104688	0.000122493	6.42e-05	7.59e-05	7.6e-05	7.62e-05	0.000103368	0.000109735	7.82e-05	7.91e-05	8.15e-05	8.29e-05	9.17e-05	0.000102573	4.49e-05	5.57e-05	8.58e-05	9.14e-05	0.000116029	0.000121843	7.7e-05	8.3e-05	9.82e-05	0.000103728	0.000122689	0.000127028	8.79e-05	9.62e-05	9.98e-05	0.000101738	0.000104287	0.000119018	9.76e-05	0.000104828	0.000106276	0.000116045	0.000121924	0.000122647	7.46e-05	8e-05	9.28e-05	9.57e-05	0.000129134	0.000131158	9.39e-05
llmg_0137	4.94e-05	5.03e-05	5.68e-05	7.44e-05	7.56e-05	7.89e-05	6.12e-05	7.43e-05	7.64e-05	8.5e-05	0.000110478	0.000128327	4.44e-05	4.65e-05	4.72e-05	5.66e-05	0.000101078	0.000131812	4.1e-05	4.52e-05	4.7e-05	4.93e-05	6.61e-05	0.000103284	3.54e-05	4.78e-05	5.71e-05	6.14e-05	8.76e-05	9.34e-05	3.21e-05	4.52e-05	4.65e-05	4.78e-05	0.000101687	0.000106414	3.32e-05	3.64e-05	3.91e-05	3.94e-05	6.95e-05	8.89e-05	3.32e-05	4.63e-05	4.92e-05	5.42e-05	5.43e-05	5.5e-05	4.24e-05
argG	0.000121993	0.000124631	0.000132533	0.000138611	0.000141158	0.000141324	0.000109544	0.000117929	0.000161826	0.000166533	0.000174904	0.000181861	9.04e-05	9.15e-05	0.000127721	0.000131912	0.00019492	0.000210559	7.75e-05	9e-05	0.000161202	0.000162527	0.000163959	0.00023906	0.000290218	0.000363739	0.000403483	0.00042598	0.000460455	0.0006214	0.000259341	0.000290867	0.000329834	0.000357321	0.000502942	0.000532326	0.00031175	0.000419469	0.000468404	0.000487126	0.000512505	0.000533991	0.00061643	0.000626847	0.000629162	0.000777254	0.001212137	0.001256495	0.000694243
argH	2.44e-07	3.14e-07	3.88e-07	9.7e-05	0.000116	NA	3.07e-07	8.97e-05	0.000109032	0.000203182	0.000282255	NA	0.000143557	0.000169525	0.000208419	0.000280417	NA	NA	0.000133466	0.00014357	0.000145071	0.000147758	NA	NA	8.7e-07	5.74e-05	9.59e-05	0.000188598	0.000198522	NA	9.41e-05	0.000115467	0.000192649	0.000220218	NA	NA	6.76e-07	0.000254121	0.000286923	0.000324027	0.000377939	NA	4.22e-06	0.000429783	0.000532166	0.000628461	0.000629824	NA	4.95e-07
pmrB	3.83e-05	0.000101146	0.000104029	0.000106206	0.000121628	0.000135746	3.52e-05	9.4e-05	0.000100113	0.000110318	0.000128006	0.000195685	6.9e-05	8.22e-05	0.000107308	0.000109146	0.000157335	0.000207725	6.5e-05	7.46e-05	0.000145298	0.000160261	0.000161493	0.000181926	4.04e-05	4.17e-05	5.09e-05	5.33e-05	0.000123959	0.000157323	4.12e-05	4.25e-05	4.59e-05	5.44e-05	6.91e-05	7.9e-05	6e-05	6.22e-05	7.2e-05	7.47e-05	7.71e-05	9.1e-05	8.4e-05	0.000109673	0.000150066	0.000164276	0.000164565	0.000171403	8.85e-05
llmg_0141	0.000109201	0.000129627	0.000148157	0.000160238	0.000176011	0.000179524	0.000133604	0.000139272	0.000162401	0.000164268	0.000171406	0.000191223	0.00014656	0.000151944	0.000158931	0.000190164	0.000215286	0.000230436	0.00013189	0.000154565	0.00016662	0.000183347	0.000225834	0.000238388	0.000129068	0.00013499	0.000161027	0.000167179	0.000203064	0.000207661	0.000154068	0.000160479	0.000191765	0.000202756	0.00020282	0.00021769	0.000166977	0.000167171	0.000168279	0.000196989	0.000238054	0.00025077	0.000102883	0.000113317	0.0001217	0.000159981	0.000160509	0.000164724	0.000154041
llmg_0142	0.000249578	0.000260803	0.000267259	0.000305129	0.000317643	0.000343451	0.000125891	0.000217001	0.000275761	0.000282211	0.000306777	0.000313471	0.000136907	0.000271879	0.000300681	0.000319769	0.000358676	0.000438746	0.000194901	0.000211717	0.000241727	0.000275542	0.000276701	0.000320006	0.000192274	0.000217139	0.000229393	0.000266076	0.000279578	0.00030507	0.000189374	0.000194007	0.000196506	0.000339622	0.000356845	0.000364605	0.000249475	0.000253883	0.000283492	0.000358457	0.000392877	0.000432874	0.000123064	0.000223016	0.00023098	0.000233488	0.000235166	0.000269398	0.000256719
llmg_0143	0.000358258	0.00041031	0.000418075	0.000421949	0.000452948	0.000469394	0.000375448	0.000410122	0.000416117	0.000424521	0.000438762	0.000495977	0.000326647	0.000372907	0.000405658	0.000438083	0.000488436	0.000518139	0.000375402	0.000410166	0.000411251	0.000479288	0.000483321	0.000540971	0.00027875	0.000288809	0.000316816	0.000338655	0.000341765	0.000440146	0.00029088	0.000313645	0.000334004	0.000364027	0.000384885	0.000402461	0.000325022	0.0003387	0.000367664	0.000388054	0.000422475	0.000457857	0.000269762	0.000297689	0.000376319	0.000395677	0.000415312	0.00042674	0.000282178
llmg_0144	0.000744429	0.00077871	0.000780587	0.001017424	0.001020275	0.001065659	0.000722718	0.000772313	0.000786876	0.000841398	0.001035654	0.001161482	0.000792496	0.000875149	0.000916159	0.000923068	0.001100735	0.001163286	0.000888674	0.000952366	0.00103041	0.00103367	0.001117657	0.001133705	0.000668906	0.000880889	0.000932512	0.000973175	0.00101926	0.00119221	0.000900142	0.000925544	0.00097033	0.001026617	0.001159319	0.001180031	0.000832021	0.000883692	0.000980678	0.001120325	0.001133571	0.001211044	0.000666294	0.000704815	0.000812949	0.000829635	0.000875554	0.001065695	0.000672844
rpmH	7.54e-05	8.61e-05	9.32e-05	9.63e-05	9.85e-05	0.000102789	4.93e-05	5.35e-05	6.86e-05	9.85e-05	0.000109521	0.000112355	4.27e-05	4.77e-05	7.55e-05	7.82e-05	9.23e-05	9.57e-05	7.83e-05	8.59e-05	0.000104887	0.00011247	0.000117248	0.000176697	6.1e-05	7.31e-05	7.38e-05	8.11e-05	9.29e-05	0.000125517	6.67e-05	8.57e-05	9.71e-05	0.0001058	0.000114219	0.000119591	9.74e-05	0.000104509	0.000106423	0.000117137	0.000166735	0.000188979	6.37e-05	7.26e-05	7.26e-05	0.000106027	0.000116237	0.000116724	8.4e-05
llmg_0146	0.000583064	0.000598998	0.000728237	0.000752504	0.000813186	0.001023698	0.000405266	0.000570818	0.000575963	0.000769945	0.00079133	0.000837958	0.000499537	0.000763196	0.000776093	0.000847081	0.000869768	0.000876129	0.000359394	0.000433237	0.00063418	0.000659788	0.000659983	0.000701735	0.000634093	0.00069471	0.00087437	0.00087554	0.000915263	0.001036198	0.000528178	0.000719264	0.000745984	0.000775124	0.000811339	0.000826646	0.000465349	0.000499274	0.000635027	0.000673999	0.000701883	0.000743013	0.000459912	0.000478134	0.000512271	0.000624752	0.000639154	0.000692387	0.000562589
llmg_0147	4.91e-05	5.13e-05	5.16e-05	5.57e-05	5.58e-05	6.22e-05	3.83e-05	3.94e-05	4.53e-05	4.75e-05	5.37e-05	5.51e-05	3.43e-05	3.99e-05	3.99e-05	4.1e-05	4.24e-05	5.4e-05	2.98e-05	3.52e-05	3.64e-05	4.08e-05	4.22e-05	4.28e-05	3.18e-05	3.45e-05	4.38e-05	5.35e-05	5.69e-05	5.73e-05	3.65e-05	4.11e-05	4.25e-05	4.29e-05	5.28e-05	5.47e-05	3.89e-05	3.9e-05	4.4e-05	4.48e-05	5.13e-05	5.49e-05	3.52e-05	4.77e-05	5.33e-05	5.58e-05	5.88e-05	6.1e-05	4.73e-05
llmg_0148	5.82e-05	6.91e-05	7.06e-05	7.73e-05	0.000145979	0.000168277	5.1e-05	5.82e-05	0.000119904	0.000146489	0.000153217	0.000159089	7.15e-05	7.85e-05	8.5e-05	8.92e-05	9.9e-05	0.000103515	5.51e-05	6.85e-05	8.2e-05	0.000134792	0.000142081	0.000150029	9.24e-05	0.000104103	0.000151071	0.00015135	0.000176105	0.00018953	7.52e-05	8.91e-05	0.000105424	0.000124196	0.000166889	0.000180499	0.000104357	0.000113921	0.000117327	0.000134126	0.000174917	0.000192414	8.27e-05	9.15e-05	0.000114313	0.000126528	0.000128694	0.000166513	0.000129814
llmg_0149	4.81e-05	5.22e-05	6.12e-05	6.28e-05	7.17e-05	7.53e-05	5.5e-05	5.83e-05	6.74e-05	7.95e-05	0.000197067	0.000210162	3e-05	3.15e-05	7.03e-05	7.3e-05	0.000116069	0.000122659	4.07e-05	4.94e-05	5.06e-05	6.68e-05	7.63e-05	9.05e-05	1.95e-05	2.17e-05	5.19e-05	7.05e-05	7.56e-05	8.5e-05	1.62e-05	2.52e-05	2.86e-05	4.25e-05	8.05e-05	8.08e-05	2.63e-05	2.68e-05	3.13e-05	3.23e-05	6.36e-05	6.57e-05	2.44e-05	3.24e-05	4.67e-05	5.29e-05	5.48e-05	5.85e-05	4.73e-05
llmg_0150	0.000940901	0.000980674	0.001018647	0.001081428	0.001169024	0.001307564	0.000914624	0.000935396	0.000972129	0.001118004	0.001205861	0.001376408	0.001165558	0.001185205	0.001240173	0.001278933	0.001325638	0.001442968	0.000703417	0.00073984	0.000780778	0.000814225	0.001029472	0.001286384	0.000968389	0.000983167	0.001296087	0.001296159	0.001410127	0.001420888	0.00088595	0.000965656	0.001028244	0.00111315	0.001169377	0.001207366	0.00085611	0.000859621	0.001035284	0.001394752	0.001628483	0.001799604	0.001431034	0.001478189	0.001626016	0.001716402	0.001766174	0.002427817	0.001003521
llmg_0151	0.000834638	0.000863166	0.000893681	0.000913889	0.000926705	0.000954497	0.000645856	0.000665931	0.000692369	0.000727437	0.000861406	0.000888436	0.000731447	0.00074076	0.001176687	0.001252473	0.001339421	0.001417026	0.000533922	0.000619	0.000730112	0.000751725	0.000759747	0.000872089	0.000863668	0.000890482	0.000939308	0.000977784	0.001186216	0.001246444	0.001054532	0.001084827	0.001086283	0.001108633	0.00119858	0.00135374	0.000808024	0.000838236	0.001000225	0.001401793	0.001585603	0.0016575	0.000602876	0.000633101	0.000955276	0.001307899	0.001331526	0.00136065	0.00090986
llmg_0152	0.00187042	0.002055469	0.002080321	0.002130122	0.002717902	0.00291412	0.001575389	0.001619896	0.001985435	0.002006287	0.002134851	0.00225101	0.001663214	0.001734583	0.002194449	0.002259877	0.002611392	0.002852535	0.00139955	0.001481935	0.001501194	0.001586962	0.001612728	0.001710547	0.001241088	0.001722719	0.0017508	0.001775975	0.002166274	0.0022203	0.001095994	0.001515562	0.00165961	0.001864407	0.002250567	0.002364561	0.001272828	0.001408533	0.001670975	0.001799712	0.003109211	0.003209067	0.002013054	0.002028343	0.002122837	0.00229439	0.002551959	0.002615223	0.001052997
llmg_0153	1.74e-05	1.77e-05	2.69e-05	3.17e-05	6.38e-05	6.65e-05	2.65e-05	2.94e-05	5.33e-05	6.39e-05	6.65e-05	7.39e-05	5.04e-05	5.13e-05	5.28e-05	5.68e-05	6.25e-05	6.5e-05	1.57e-05	1.63e-05	4.88e-05	5.45e-05	8.9e-05	9.04e-05	5.25e-05	5.88e-05	5.89e-05	5.92e-05	8.37e-05	8.62e-05	5.13e-05	5.35e-05	5.7e-05	7e-05	7.61e-05	8.9e-05	4.11e-05	4.15e-05	4.25e-05	4.58e-05	5.88e-05	6.55e-05	4.09e-05	4.79e-05	4.83e-05	4.97e-05	5.05e-05	5.06e-05	3.84e-05
cbr	1.28e-05	1.4e-05	2.22e-05	2.75e-05	5.37e-05	5.89e-05	2.22e-05	3.71e-05	5.49e-05	5.84e-05	6.02e-05	6.19e-05	4e-05	5.57e-05	5.66e-05	5.87e-05	6.04e-05	6.29e-05	9.48e-06	1.18e-05	3.91e-05	4.03e-05	7.17e-05	9.43e-05	2.03e-05	2.72e-05	5e-05	5.16e-05	6.17e-05	8.45e-05	2.15e-05	3.42e-05	5.11e-05	5.19e-05	5.29e-05	5.74e-05	3.41e-05	3.44e-05	3.82e-05	4.38e-05	4.74e-05	6.79e-05	2.7e-05	3.02e-05	3.56e-05	3.67e-05	4.15e-05	4.64e-05	2.68e-05
llmg_0155	6.85e-05	7.31e-05	8.25e-05	8.54e-05	0.000120612	0.000123182	9.08e-05	9.19e-05	0.000114972	0.000118065	0.000177327	0.0001799	8.74e-05	8.97e-05	9.89e-05	0.000101399	0.000160052	0.000169819	6.05e-05	6.92e-05	8.68e-05	9.9e-05	0.000110926	0.000127116	6.05e-05	8.74e-05	8.8e-05	9.73e-05	9.89e-05	0.000119329	6.05e-05	6.08e-05	7.55e-05	8.49e-05	8.86e-05	0.000119415	6.36e-05	7.17e-05	7.81e-05	7.95e-05	9.84e-05	0.000105665	6.39e-05	7.17e-05	7.56e-05	7.77e-05	7.97e-05	8.86e-05	6.47e-05
dltE	1.12e-05	1.17e-05	2.38e-05	3.24e-05	5.4e-05	5.9e-05	2.18e-05	2.36e-05	5.62e-05	5.95e-05	7.09e-05	7.69e-05	3.31e-05	3.57e-05	4.63e-05	5.53e-05	5.77e-05	6.32e-05	1.01e-05	1.39e-05	3.2e-05	4.59e-05	8.34e-05	0.000112536	2.85e-05	3.22e-05	3.63e-05	4.7e-05	6.96e-05	6.96e-05	4.25e-05	4.27e-05	4.81e-05	4.9e-05	6.68e-05	7.74e-05	3.56e-05	3.65e-05	3.69e-05	4.82e-05	4.84e-05	5.31e-05	1.73e-05	1.78e-05	2.94e-05	3.6e-05	3.66e-05	4.66e-05	1.69e-05
tetR	2.97e-05	2.99e-05	4.01e-05	4.09e-05	7.09e-05	7.81e-05	3.89e-05	4.28e-05	7.86e-05	7.99e-05	8.36e-05	8.6e-05	7.06e-05	7.62e-05	8.44e-05	8.88e-05	9.4e-05	9.45e-05	3.2e-05	3.51e-05	8.06e-05	8.42e-05	0.000124046	0.000125543	6e-05	6.93e-05	7.02e-05	7.2e-05	9.5e-05	0.000100239	6.46e-05	6.96e-05	7.59e-05	7.68e-05	7.75e-05	9.65e-05	6.37e-05	6.51e-05	7.58e-05	7.81e-05	7.81e-05	7.93e-05	5.27e-05	6.22e-05	6.24e-05	6.53e-05	8.22e-05	8.47e-05	4.96e-05
glgB	9.06e-05	9.08e-05	9.12e-05	0.000110332	0.000173438	0.000179495	6.21e-05	7.51e-05	9.58e-05	0.000109285	0.000136923	0.000138077	0.000123191	0.000126563	0.000130852	0.000156579	0.000196689	0.000199556	4.89e-05	5.25e-05	9.17e-05	9.86e-05	0.000174214	0.000185648	3.81e-05	8.37e-05	0.00017623	0.000180997	0.000191808	0.000195767	2.74e-05	5.89e-05	0.000116213	0.000116261	0.00015768	0.00017311	0.000107737	0.000114393	0.000117579	0.000121869	0.000121871	0.000160934	7.78e-05	9.02e-05	9.39e-05	9.79e-05	0.000100119	0.000102625	0.00011066
llmg_0159	5.99e-05	7.01e-05	8.83e-05	9.39e-05	0.000115777	0.000144546	5.4e-05	6.67e-05	9.43e-05	9.52e-05	0.000120333	0.000122847	3.92e-05	3.99e-05	6.62e-05	8.48e-05	8.76e-05	0.00011579	3.06e-05	5.2e-05	6.95e-05	7.64e-05	8.23e-05	8.72e-05	3.66e-05	4.54e-05	5.51e-05	6.24e-05	8.21e-05	8.51e-05	3.2e-05	3.73e-05	3.85e-05	3.86e-05	4.33e-05	6.14e-05	4.38e-05	4.39e-05	5.6e-05	6.15e-05	6.38e-05	6.59e-05	6.94e-05	8.16e-05	8.74e-05	9.39e-05	9.65e-05	0.000100243	6.54e-05
llmg_0160	5.5e-05	5.89e-05	9.42e-05	9.48e-05	0.000103886	0.000114499	8.58e-05	9.09e-05	9.24e-05	0.000108327	0.000174597	0.000230719	7.45e-05	7.84e-05	9.32e-05	0.000105508	0.000159779	0.000160722	4.43e-05	5.33e-05	9.8e-05	0.000100432	0.000180476	0.000182236	6.85e-05	7.94e-05	9.09e-05	0.000127648	0.000172575	0.000176333	7.26e-05	7.4e-05	0.000107892	0.000136563	0.000179407	0.000190856	6.71e-05	9.24e-05	0.000100887	0.000152617	0.000197449	NA	7.2e-05	7.96e-05	8.18e-05	8.25e-05	8.6e-05	0.000116198	4.69e-05
llmg_0161	1.39e-07	1.73e-07	2.27e-07	8.74e-07	0.000166006	0.000168692	1.78e-07	8.31e-05	0.000137058	0.000144557	0.000200511	NA	9.23e-07	8.24e-05	0.000140785	0.000142817	0.000184705	NA	2.7e-07	9.79e-05	0.000117723	0.000134642	0.000211612	NA	0.000111702	0.000118031	0.000143732	0.000152191	0.000174731	0.00020043	1.17e-06	0.000164348	0.00016791	0.000189847	0.000193745	NA	7.21e-05	7.55e-05	0.000133726	0.000149136	0.000166962	0.000181451	8.33e-05	0.000103135	0.000120186	0.000122041	0.000129879	0.000133706	9.32e-05
llmg_0162	0.000160772	0.000198826	0.000254331	0.000259388	0.000260974	0.000268303	0.000127619	0.00015739	0.000192841	0.000215647	0.0002263	0.000307749	2.13e-05	0.000123257	0.00013499	0.00016663	0.000195624	0.00024745	3.06e-05	0.000163754	0.000182181	0.000221365	0.000288079	0.000319239	7.44e-05	8.6e-05	0.000124521	0.000126576	0.000157471	0.000167585	9.4e-05	9.72e-05	0.000113434	0.00011426	0.000127086	0.000136829	0.000123367	0.000133166	0.000140669	0.000155923	0.000159714	0.000175935	0.000129206	0.000142681	0.000202596	0.000210756	0.000212087	0.000262043	0.000174595
EpsR	3.34e-05	5.76e-05	6.22e-05	7.44e-05	8.87e-05	0.000103217	2.3e-05	5.91e-05	8.43e-05	9.85e-05	0.000116963	0.000137441	3.56e-05	4.55e-05	6.47e-05	8.33e-05	0.000111669	0.000129242	3.98e-05	4.75e-05	5.66e-05	6.09e-05	6.61e-05	9.81e-05	3.19e-05	3.27e-05	3.56e-05	3.93e-05	6.16e-05	7.63e-05	3.64e-05	4e-05	4.13e-05	4.32e-05	5.39e-05	5.66e-05	4.16e-05	4.23e-05	5.3e-05	5.61e-05	6.8e-05	7e-05	5.93e-05	6.43e-05	6.94e-05	7.11e-05	7.97e-05	8.32e-05	6.18e-05
tgt	0.000393286	0.00041762	0.000478162	0.000494949	0.000533066	0.000673044	0.000457937	0.000467455	0.000510129	0.000537762	0.000548341	0.000569614	0.000340895	0.000362458	0.000393425	0.000419806	0.000433117	0.000472351	0.000387479	0.000462274	0.000580591	0.000649756	0.000791276	0.000923888	0.000198175	0.000230652	0.000246056	0.000266157	0.000388744	0.000535536	0.000274602	0.000315329	0.000319203	0.000354239	0.00035449	0.000376509	0.000316523	0.000328983	0.000336628	0.000337259	0.000349039	0.000475349	0.000353949	0.000370121	0.000405389	0.000511727	0.000512088	0.000597581	0.000359869
llmg_0165	0.000556311	0.000642308	0.000681913	0.000756842	0.000797076	0.000901396	0.000332838	0.000489146	0.000505351	0.000570668	0.000594817	0.000734105	0.000428431	0.000524497	0.000589953	0.000613696	0.000895665	0.00089723	0.000325459	0.000341254	0.000483966	0.000507719	0.000559509	0.000751265	0.000514553	0.00052099	0.000536691	0.00055963	0.000765344	0.000849028	0.000483026	0.000515993	0.000561467	0.00057161	0.00061584	0.000639757	0.000424816	0.000465412	0.000605381	0.000659613	0.000740848	0.001034815	0.000637186	0.000683786	0.000716532	0.000761115	0.000806964	0.000865989	0.00057971
llmg_0167	0.000515107	0.000676204	0.000773752	0.000790979	0.000908166	0.000940346	0.000455084	0.000607446	0.000620651	0.000676729	0.000686791	0.00069518	0.000591704	0.000607943	0.000674826	0.000735663	0.000736849	0.000753477	0.000423077	0.000463337	0.000611482	0.000625861	0.000626272	0.000700905	0.000395929	0.000561956	0.000639166	0.000669146	0.000732248	0.000777719	0.000437284	0.000509257	0.000534862	0.000581672	0.000588929	0.000629702	0.000576317	0.00061817	0.000626513	0.000636015	0.000683725	0.000727406	0.000717784	0.000780158	0.000836415	0.000877688	0.000902617	0.000913421	0.000656752
llmg_0168	0.000328343	0.000335299	0.000398486	0.000398825	0.000480731	0.000501524	0.00041206	0.000424718	0.000428229	0.000444708	0.000445482	0.000452609	0.000216922	0.000219377	0.000311303	0.000334569	0.000403948	0.000436103	0.000279957	0.00035137	0.00041621	0.000496269	0.000566182	0.000593517	0.00021418	0.00024011	0.00024506	0.00033619	0.000354838	0.000368021	0.00017464	0.000179917	0.000181008	0.000186946	0.00020726	0.000247018	0.000194963	0.000202965	0.000213553	0.00021807	0.00022226	0.000239107	0.000241378	0.000260536	0.000309288	0.000342683	0.000349015	0.000358558	0.000265872
llmg_0169	6.63e-05	6.85e-05	7.55e-05	7.93e-05	8.37e-05	8.59e-05	6.59e-05	6.84e-05	6.9e-05	8.35e-05	9.55e-05	0.000107953	3.98e-05	4.29e-05	5.86e-05	5.93e-05	6.49e-05	8.48e-05	3.08e-05	3.53e-05	3.62e-05	3.84e-05	6.35e-05	6.73e-05	2.57e-05	2.57e-05	3.66e-05	4.13e-05	7.12e-05	7.63e-05	1.71e-05	2.13e-05	2.42e-05	2.88e-05	3.32e-05	3.58e-05	3.54e-05	3.59e-05	3.95e-05	4.06e-05	5.93e-05	5.94e-05	3.75e-05	4.67e-05	5.04e-05	5.6e-05	5.82e-05	6.02e-05	3.04e-05
llmg_0170	0.000149418	0.000866037	0.00087451	0.001116793	0.001202775	0.001208208	0.000184767	0.000819945	0.00085727	0.000890248	0.000941094	0.00100363	0.000639104	0.000661242	0.000811389	0.000823388	0.000869849	0.000940986	0.000422115	0.000565461	0.001225172	0.00125344	0.001572695	0.001613042	0.000295184	0.000331404	0.000429213	0.000445162	0.000736995	0.000772948	0.000220843	0.000290789	0.000412271	0.000505667	0.00051561	0.000576187	0.000323181	0.000415145	0.000534832	0.000544858	0.000610692	0.000646706	0.00060401	0.000605778	0.000838218	0.000895219	0.001224588	0.001345025	0.000705179
aspC	0.001196738	0.001309594	0.00178277	0.001928504	0.002407174	0.002441591	0.001103274	0.001338801	0.001584337	0.001642123	0.001907122	0.001951813	0.001191889	0.001204987	0.001429406	0.001454217	0.001730662	0.001866807	0.001371104	0.001505224	0.001836414	0.001847969	0.002439985	0.003546151	0.000731014	0.000850861	0.001026495	0.001248967	0.001381737	0.001821347	0.00085129	0.000857217	0.000922837	0.000989601	0.001144543	0.001149609	0.000983357	0.00116717	0.001223934	0.001224353	0.001638091	0.00172099	0.001277559	0.001375786	0.001796858	0.001830141	0.002062369	0.002570252	0.001269543
codY	0.002065417	0.002298367	0.002302096	0.00231266	0.002557632	0.002589041	0.001574053	0.002274129	0.002295225	0.002356791	0.002487719	0.002712926	0.001597085	0.002191538	0.002448744	0.002520613	0.002552812	0.002614208	0.001863538	0.002044172	0.002145677	0.002660939	0.002794688	0.003025632	0.001748079	0.001806239	0.002147287	0.002170444	0.002212556	0.002434438	0.001604497	0.001697251	0.002076798	0.002130512	0.002242814	0.002485064	0.001725741	0.001931988	0.001983598	0.002582741	0.002772401	0.002796789	0.002018543	0.002229216	0.002279789	0.002791353	0.002948138	0.003116198	0.002664818
llmg_0173	3.42e-05	3.48e-05	3.66e-05	4.48e-05	6.71e-05	6.79e-05	3.97e-05	4.16e-05	4.84e-05	5.19e-05	6.54e-05	7.22e-05	1.76e-05	4.41e-05	5.17e-05	5.32e-05	6.52e-05	7.79e-05	1.88e-05	4.05e-05	4.11e-05	5.95e-05	9.83e-05	0.00010034	3.98e-05	4.88e-05	4.99e-05	6.08e-05	6.72e-05	7e-05	3.88e-05	3.9e-05	4.82e-05	5.84e-05	6.2e-05	7.72e-05	5.03e-05	5.36e-05	6.2e-05	6.22e-05	6.33e-05	6.36e-05	3.51e-05	5.04e-05	5.11e-05	5.47e-05	5.97e-05	6.07e-05	4.92e-05
llmg_0174	0.000887129	0.000935833	0.000989535	0.001158152	0.001179906	0.001336934	0.00077537	0.00096924	0.001133027	0.001195859	0.00124004	0.001307195	0.000687237	0.000727884	0.000787674	0.000954022	0.000958908	0.001001028	0.000568219	0.000603643	0.000678061	0.000812891	0.000881254	0.001019722	0.000553378	0.000599655	0.000973785	0.001189849	0.001227175	0.001434747	0.000492648	0.00063757	0.000724234	0.000793365	0.001350876	0.001363238	0.000387957	0.000413071	0.000633393	0.000638201	0.000946877	0.001022976	0.000618892	0.000680699	0.000937239	0.00108344	0.001187143	0.001300663	0.000429586
gatA	0.000182896	0.000199061	0.00020783	0.000209657	0.000247271	0.000252531	0.000191065	0.000218567	0.000266165	0.000270127	0.000280234	0.000396174	0.000196628	0.000229265	0.000259803	0.000294112	0.000302811	0.000379781	0.000182113	0.000195982	0.000230792	0.000232936	0.000321811	0.000388902	0.000158327	0.000176766	0.000186266	0.000207441	0.000257481	0.000270354	0.000151466	0.000168478	0.000179621	0.000192358	0.00020052	0.000212779	0.0001601	0.000180886	0.000209226	0.000210449	0.00021249	0.000225175	0.000174289	0.000203508	0.000211915	0.000228138	0.000250186	0.00025326	0.000204439
gatB	0.00072105	0.000979218	0.001060344	0.001082614	0.00115679	0.001165196	0.001022121	0.001088024	0.001244389	0.001251732	0.001269699	0.001311626	0.001009495	0.001080401	0.001116487	0.001170756	0.001305958	0.001332348	0.0009782	0.001033374	0.001100527	0.001151344	0.001288492	0.001408698	0.000852708	0.000865708	0.001003968	0.001004678	0.001118119	0.001176162	0.000797114	0.000875199	0.000905893	0.000998304	0.001038929	0.001093664	0.000894262	0.000928424	0.000983679	0.000991684	0.001072157	0.001075869	0.000847844	0.000859991	0.000860449	0.00087453	0.000894782	0.000991206	0.000789782
llmg_0177	0.000389245	0.000411121	0.000460399	0.000501874	0.000508109	0.000524662	0.000439824	0.000457733	0.00047641	0.000487926	0.000494383	0.000518285	0.000355785	0.000377456	0.000437769	0.000466	0.000495006	0.000549734	0.000288406	0.00031138	0.000373296	0.000374564	0.000536476	0.000538864	0.000310534	0.00032333	0.000325834	0.000363466	0.000559635	0.000576741	0.000349918	0.000356281	0.000375405	0.000382628	0.000414044	0.000485	0.00032625	0.000333656	0.000442079	0.00050009	0.000618253	0.000678495	0.000342027	0.000349479	0.000361532	0.000399792	0.0004015	0.000432229	0.000405584
dinF	0.00020094	0.000202107	0.000206582	0.000230064	0.000268653	0.000285095	0.000187028	0.000193414	0.000197488	0.000209652	0.000213264	0.000222988	0.000199795	0.000204611	0.000235994	0.000240188	0.000247745	0.000289186	0.00018252	0.000188297	0.000225272	0.000240646	0.00024459	0.000280218	5.51e-05	8.76e-05	0.000187972	0.000194813	0.000237112	0.000261441	6.19e-05	9.73e-05	0.000198946	0.000210366	0.000246272	0.000284756	0.000189152	0.000207313	0.000210908	0.000217713	0.00025718	0.000259954	0.000181622	0.000232875	0.000234958	0.000245304	0.000245435	0.000252558	0.00016871
cspE	0.001256745	0.001461976	0.001471689	0.001478038	0.001537509	0.001623483	0.000523458	0.000651679	0.000824317	0.001093931	0.001127549	0.001247967	0.000594315	0.000615026	0.000782619	0.000807804	0.001229649	0.001331121	0.000758952	0.000807704	0.000875662	0.00089168	0.0014302	0.001481069	0.000854056	0.000901935	0.001352554	0.001513029	0.002084835	0.002128395	0.00096767	0.001173712	0.001537286	0.001583738	0.001778911	0.00179232	0.001138248	0.001267595	0.001343041	0.001645091	0.001679947	0.001768744	0.000818629	0.000879218	0.000901125	0.001113746	0.001163325	0.001316266	0.000768233
llmg_0181	2.74e-05	2.83e-05	4.85e-05	5e-05	7.04e-05	7.39e-05	4.51e-05	4.61e-05	5.57e-05	6.37e-05	6.44e-05	6.55e-05	6.08e-05	6.59e-05	7.28e-05	7.82e-05	8.03e-05	8.58e-05	2.88e-05	2.88e-05	6.4e-05	7.68e-05	0.000116011	0.000120631	4.44e-05	4.5e-05	5.73e-05	6.24e-05	9.16e-05	0.000100451	6.26e-05	6.5e-05	7.55e-05	7.67e-05	7.74e-05	7.91e-05	5.51e-05	6.28e-05	6.41e-05	8.36e-05	8.44e-05	8.5e-05	4.65e-05	4.83e-05	4.85e-05	5.04e-05	6.27e-05	8.04e-05	5.5e-05
llmg_0182	8.22e-05	0.000159348	0.000209232	0.000216382	0.00023218	0.000236117	6.89e-05	0.000190995	0.000193179	0.000227371	0.000230826	0.000238247	0.000133628	0.000136439	0.000150657	0.000209734	0.000215354	0.000249595	0.0001542	0.000159965	0.000238066	0.000247015	0.0002542	0.000287694	0.00013445	0.000142594	0.000165381	0.000172553	0.000197825	0.000300651	0.000152411	0.000156572	0.000159187	0.000160893	0.000175144	0.000182897	0.000118601	0.000128069	0.000158721	0.00017261	0.000177214	0.000189785	0.000150931	0.000167917	0.000169416	0.000180481	0.000212322	0.000305681	0.000181102
llmg_0183	0.000443938	0.000463462	0.000530213	0.00055638	0.000565918	0.0006841	0.000362988	0.000394218	0.000423504	0.000463675	0.000479819	0.000519102	0.00029741	0.000409957	0.000423944	0.00042758	0.00045796	0.0004907	0.000412033	0.000437203	0.000475282	0.000534162	0.000536489	0.000539602	0.000499013	0.000507506	0.000607025	0.00064732	0.000695281	0.00071868	0.000394924	0.000426188	0.000452976	0.000514601	0.000553787	0.000578727	0.000419757	0.000471378	0.000506727	0.000552035	0.000585055	0.000622715	0.000378995	0.000380977	0.000474047	0.000495615	0.000536498	0.000576058	0.000356898
llmg_0184	0.000143571	0.000145971	0.000151412	0.000151749	0.000255272	0.000267516	0.000127301	0.000137792	0.000205266	0.000233847	0.000263477	0.0003257	0.00013095	0.000202937	0.000232866	0.00026039	0.000328995	0.000332106	0.000110913	0.000116779	0.000180333	0.000237919	0.000288509	0.000308532	0.000205243	0.000226888	0.000239431	0.000243079	0.000273185	0.000296227	0.000180482	0.000180559	0.000217499	0.000233623	0.000311716	0.000315768	0.000180896	0.000206522	0.000209364	0.000213365	0.000265081	0.00028983	0.000142384	0.000143995	0.000173544	0.000186682	0.000188601	0.000206535	0.000165838
llmg_0185	0.000666775	0.000751029	0.000788484	0.000833056	0.000900976	0.001020255	0.000529345	0.000601023	0.000608962	0.00072171	0.000817505	0.001007282	0.000620217	0.000651713	0.000677369	0.000709504	0.000712762	0.000717787	0.000626793	0.000635095	0.000635442	0.000664551	0.000672935	0.000686623	0.000933112	0.000941947	0.000964398	0.000979696	0.001002624	0.001015007	0.000682643	0.000717704	0.000739305	0.000778522	0.000816409	0.000904285	0.00063498	0.000663552	0.000700928	0.000733252	0.000750351	0.000783233	0.000591251	0.000598405	0.000605351	0.000608402	0.000656923	0.000698989	0.000572819
llmg_0186	6.04e-05	6.3e-05	6.51e-05	8.15e-05	8.18e-05	0.000106451	5.39e-05	8.97e-05	9.88e-05	9.97e-05	0.000100767	0.000104896	5.31e-05	6.16e-05	6.28e-05	6.46e-05	0.000103234	0.000109545	6.08e-05	6.28e-05	6.41e-05	6.46e-05	8.14e-05	8.75e-05	5.05e-05	5.79e-05	7.88e-05	8.59e-05	8.85e-05	9.29e-05	4.54e-05	5.35e-05	5.39e-05	6.22e-05	7.2e-05	8.06e-05	4.26e-05	5.74e-05	6.63e-05	6.94e-05	7.03e-05	8.41e-05	6.54e-05	6.6e-05	7.1e-05	7.34e-05	7.46e-05	8e-05	6.23e-05
celB	2.75e-05	2.85e-05	4.15e-05	5.93e-05	6.66e-05	8.09e-05	3.98e-05	5.32e-05	7.06e-05	7.13e-05	9.18e-05	9.26e-05	5.49e-05	7.25e-05	8.18e-05	8.97e-05	9.18e-05	9.62e-05	2.55e-05	2.99e-05	5.66e-05	7.04e-05	9.68e-05	0.000108778	1.34e-05	1.92e-05	5.56e-05	7.41e-05	9.19e-05	0.000100525	1.94e-05	2.54e-05	6.71e-05	6.98e-05	8.32e-05	8.82e-05	4.34e-05	5.31e-05	5.99e-05	6.08e-05	6.43e-05	7.66e-05	4.71e-05	5.08e-05	5.16e-05	5.65e-05	6.52e-05	7.03e-05	3.93e-05
llmg_0188	5.82e-05	7.88e-05	9.31e-05	9.48e-05	9.91e-05	0.000107941	6.76e-05	8.44e-05	8.53e-05	8.73e-05	9.22e-05	0.000107769	7.16e-05	7.33e-05	7.99e-05	8.19e-05	9.06e-05	9.84e-05	7.98e-05	8.45e-05	9.29e-05	9.41e-05	0.000106456	0.000107168	5.39e-05	6.96e-05	8.13e-05	8.2e-05	9.77e-05	9.81e-05	6.16e-05	6.36e-05	7.51e-05	7.62e-05	8.56e-05	9.4e-05	4.95e-05	8.16e-05	8.18e-05	8.45e-05	8.5e-05	0.000103366	6.63e-05	6.9e-05	8.61e-05	0.000103886	0.000124476	0.00013535	6.89e-05
bglS	0.000126803	0.000128718	0.000153038	0.00017045	0.000180185	0.000206982	0.000132871	0.000142722	0.000143625	0.00019696	0.000261566	0.000289237	0.00017441	0.000204987	0.00020885	0.000210846	0.000284649	0.000286856	0.000104189	0.000108575	0.000196386	0.000196419	0.000222617	0.000239642	7.14e-05	0.000127358	0.000218156	0.000228626	0.000308563	0.000361896	6.72e-05	0.000104672	0.000159841	0.000201559	0.000227901	0.000270044	0.00012791	0.000168639	0.00017197	0.000194399	0.000238826	0.000255809	0.000147724	0.000151214	0.000162094	0.000162936	0.000164826	0.000169596	0.000144121
dut	0.000228862	0.000248515	0.000266022	0.000313843	0.000379322	0.000383531	0.000211503	0.000241153	0.000394445	0.000396076	0.000416885	0.000421422	0.000248313	0.00026838	0.000371228	0.000376061	0.000421864	0.000491948	0.00029485	0.000318547	0.000370117	0.00040698	0.000408314	0.000473269	0.000253075	0.000305122	0.000325916	0.000386173	0.000396765	0.000468315	0.000251298	0.000269648	0.000307682	0.000308156	0.000350317	0.000513298	0.000256781	0.00026798	0.000323765	0.000339774	0.000379867	0.000382918	0.000304208	0.000347334	0.000349811	0.000352715	0.000372032	0.000388528	0.000226096
llmg_0192	0.000541344	0.000559374	0.000597946	0.000639014	0.000736385	0.000792478	0.000508223	0.000527604	0.000596338	0.000667097	0.000696406	0.000704952	0.00056884	0.000769697	0.000776021	0.0008148	0.000850074	0.000934761	0.000453385	0.000535831	0.000672077	0.000728294	0.000870818	0.000894951	0.000472314	0.000483665	0.000615362	0.000682584	0.000682786	0.000789913	0.000454558	0.000482471	0.000495865	0.000518896	0.000545091	0.000632279	0.000443555	0.000472975	0.000499367	0.000533226	0.000604712	0.000686315	0.000405889	0.000443988	0.000445384	0.000477363	0.000514813	0.000609373	0.000447468
llmg_0193	0.000210003	0.000225528	0.000269253	0.000269675	0.000312005	0.000327415	0.000187521	0.000191004	0.000227545	0.00028761	0.000297456	0.000299318	0.000215977	0.000228161	0.000315	0.000331387	0.000411544	0.000412948	0.000171988	0.000187151	0.000301176	0.000327038	0.000397091	0.00042835	0.000301659	0.000313575	0.000335462	0.000382123	0.000415241	0.000476615	0.000280633	0.000293664	0.000329658	0.000348213	0.00037124	0.000509473	0.000303871	0.000314347	0.000334319	0.000355202	0.000355632	0.000410892	0.000205436	0.000275289	0.000279582	0.000281419	0.000378182	0.000386211	0.000276117
llmg_0194	0.001763276	0.001852695	0.002563231	0.002728508	0.002824522	0.002930131	0.001584766	0.001800245	0.001866962	0.001907142	0.002540581	0.002670985	0.001423787	0.001431336	0.001508339	0.001660514	0.001693759	0.001750627	0.001016486	0.001107559	0.001513954	0.002054999	0.002446219	0.00259695	0.001137483	0.001299447	0.001312508	0.001719498	0.002602539	0.002758736	0.001227638	0.001332037	0.001662503	0.001705764	0.002050022	0.002124278	0.001312711	0.001491315	0.001615238	0.001798174	0.001839604	0.001924245	0.000972803	0.001031329	0.001201779	0.001243213	0.001961017	0.002058487	0.001421645
llmg_0195	0.000919519	0.000978706	0.00107187	0.001113818	0.001120565	0.001168853	0.000768286	0.000921192	0.000940626	0.00100062	0.00109989	0.001142694	0.000677815	0.000690102	0.000741997	0.00091301	0.001243565	0.001329806	0.000706294	0.000706903	0.000721779	0.001079852	0.001122757	0.001124762	0.000363444	0.000628758	0.001014184	0.001151725	0.001345171	0.001369724	0.000348091	0.00085135	0.00102875	0.00105537	0.001596185	0.001597579	0.000875941	0.00090694	0.001514951	0.001530432	0.001547078	0.001552832	0.000877567	0.001016065	0.001351334	0.001416716	0.00162135	0.00163005	0.001294962
llmg_0196	0.000827985	0.000945883	0.001566038	0.001635407	0.001945053	0.002036989	0.000839914	0.000848777	0.001050091	0.001214785	0.001714573	0.00177267	0.000981714	0.001005211	0.001117416	0.001153922	0.001206763	0.001284263	0.000812174	0.000985991	0.001013993	0.00111526	0.00151595	0.001944009	0.000447937	0.000616364	0.000829287	0.000863903	0.001491859	0.001540197	0.000506546	0.000574756	0.000779599	0.000850818	0.001136014	0.001189055	0.000872326	0.000873813	0.000926096	0.000965646	0.001191334	0.001243164	0.000795194	0.000871915	0.001019004	0.001531291	0.001640018	0.001710035	0.000802781
menA	8.17e-05	0.000221993	0.00025638	0.00029717	0.000337327	0.000356247	7.26e-05	0.000240564	0.000330819	0.000339576	0.000369875	0.000381268	0.000170038	0.000192235	0.000236015	0.000273934	0.000311062	0.000346793	0.000180486	0.000194901	0.000311522	0.000373314	0.000374793	0.000382991	0.000105256	0.000125978	0.000137574	0.000144559	0.000195993	0.000211799	0.000113752	0.000115525	0.000132498	0.000156202	0.000157691	0.00016264	9.56e-05	0.000122145	0.000131392	0.000155549	0.000164699	0.000170018	0.000178463	0.000184964	0.000219444	0.000228261	0.000246513	0.00035722	0.000192088
llmg_0198	0.000240959	0.000280034	0.000292627	0.000328007	0.000385194	0.000432288	0.000213115	0.000231717	0.000252497	0.000261539	0.000311411	0.000344517	0.000167337	0.000196315	0.000212835	0.00023161	0.00027577	0.00031495	0.000155828	0.000175324	0.000282449	0.000305558	0.000364279	0.000389947	0.000117343	0.000134255	0.000134441	0.000161374	0.000203572	0.000215978	9.21e-05	0.000101911	0.000129157	0.000139596	0.0001399	0.000155036	0.000109995	0.000110452	0.000135695	0.00014085	0.000152292	0.000167887	0.000125788	0.000125828	0.000174701	0.000175602	0.000215791	0.000215824	0.000159986
feoB	0.000128235	0.000139768	0.000197713	0.000199048	0.00024949	0.000259057	0.00018133	0.000189832	0.000204229	0.000242754	0.000259731	0.000285844	0.000231883	0.000256562	0.000282809	0.000295094	0.000306578	0.00031855	0.000130232	0.000147129	0.00029253	0.000301476	0.000394451	0.000402388	0.000188353	0.000223701	0.000228938	0.000253626	0.000327443	0.000330353	0.000190597	0.000260697	0.000287819	0.000288081	0.000288576	0.000302138	0.000234865	0.000252453	0.000259317	0.00026364	0.000275138	0.000294243	0.000206041	0.000206993	0.000215046	0.000229768	0.000235839	0.000238507	0.000189306
feoA	0.000612415	0.000773634	0.000902626	0.00093376	0.000956621	0.001023872	0.000450226	0.000555729	0.000671272	0.000695612	0.000728706	0.000729537	0.000688091	0.000733594	0.000783767	0.000793147	0.000860178	0.000891964	0.00053425	0.000605372	0.0006268	0.000674639	0.000784543	0.000794253	0.000399562	0.000425756	0.000437413	0.000452034	0.000485909	0.000492914	0.000259374	0.000270321	0.000277855	0.000285556	0.000299917	0.000301648	0.00024727	0.000259171	0.00032043	0.000321826	0.00035275	0.000360563	0.00040174	0.000407844	0.000414743	0.000449921	0.000564951	0.000588208	0.000270741
msrB	0.000264703	0.000447431	0.000524087	0.000562573	0.000599381	0.000612536	0.000221673	0.000236607	0.000272551	0.000377683	0.000428086	0.000430945	0.00032012	0.000338462	0.000340287	0.000353873	0.000358056	0.000419985	0.000186946	0.000242287	0.000249213	0.000265287	0.000425208	0.000441854	0.000243482	0.000248759	0.000253956	0.000262437	0.000412012	0.00042134	0.000254636	0.000273534	0.000295508	0.000312603	0.000351238	0.000359714	0.000244063	0.000248157	0.000301369	0.000305003	0.000308467	0.000322918	0.00022846	0.000231987	0.000263744	0.000358805	0.000408874	0.00041282	0.000338833
llmg_0202	0.000446574	0.000563737	0.000646778	0.000675093	0.000710401	0.000735974	0.000597136	0.000666654	0.000753062	0.000801404	0.000805211	0.000830171	0.000605087	0.000684012	0.000709133	0.000773563	0.000798167	0.000815283	0.000670031	0.000678886	0.00072171	0.000793325	0.00084868	0.000879198	0.00032349	0.000534361	0.000647625	0.00069118	0.000762278	0.000779512	0.000345387	0.000565337	0.000676395	0.000730728	0.000776076	0.000788216	0.000644012	0.000713396	0.00072586	0.000834948	0.000894417	0.000911207	0.000654769	0.000687109	0.000847638	0.000864279	0.000874992	0.000882339	0.000670184
llmg_0203	0.00111496	0.001125354	0.001847791	0.001914497	0.002221232	0.002277119	0.00110489	0.001159668	0.001220752	0.001524577	0.001967014	0.00197393	0.001210764	0.001435052	0.001524962	0.001564943	0.001609817	0.001642089	0.001170477	0.001331838	0.001374335	0.001387359	0.001981691	0.002022163	0.000746201	0.001067751	0.001215199	0.001306036	0.0019428	0.002017284	0.000859131	0.00121336	0.001539796	0.001545749	0.001770928	0.001852117	0.001096695	0.001133534	0.001511332	0.001631956	0.001774625	0.001887749	0.001180015	0.001311689	0.002068503	0.002078228	0.002136251	0.002326891	0.001396017
rpmB	0.000287229	0.000305613	0.000352285	0.000366074	0.000400861	0.000403398	0.000330108	0.000372087	0.000413166	0.000436298	0.000440751	0.000469841	0.000209088	0.000275678	0.000348252	0.000379834	0.000433883	0.000481657	0.000357668	0.000500972	0.000510238	0.000527005	0.000668304	0.000738846	0.000361615	0.000367069	0.000480884	0.000481737	0.000510157	0.000550881	0.000322003	0.000350444	0.00052506	0.000564937	0.000620934	0.000690979	0.000580993	0.000635459	0.000657689	0.000715583	0.001028599	0.001181243	0.000419676	0.000531992	0.000549016	0.000668618	0.000810756	0.000910143	0.000647962
llmg_0205	0.000596116	0.000632475	0.00085507	0.000858209	0.000904593	0.000957346	0.000570484	0.000596762	0.00070612	0.00076119	0.000918901	0.000940577	0.000483337	0.000546295	0.000618604	0.000685498	0.00070619	0.000827431	0.000451496	0.000463525	0.000525562	0.000662429	0.000760667	0.001086245	0.000429273	0.00050125	0.00053024	0.00067754	0.000728653	0.000790456	0.000331474	0.000364248	0.000371145	0.000378856	0.000390595	0.000514191	0.000351458	0.000386525	0.000393423	0.000434622	0.000490993	0.000491364	0.000481079	0.000507171	0.000573132	0.000625846	0.000718206	0.000805731	0.000443593
rmlA	0.000154615	0.000177125	0.00019222	0.000197397	0.000201396	0.000226809	9.37e-05	0.000147821	0.000148344	0.000164529	0.000191815	0.000220574	0.000103638	0.000131744	0.000157734	0.000166378	0.00018619	0.000206439	0.000150143	0.000160582	0.000174745	0.000184359	0.000195438	0.0002643	0.00012373	0.00015	0.000161257	0.000197264	0.000220415	0.000337045	0.000132192	0.000178683	0.000232661	0.000245287	0.000280996	0.000282973	0.000163731	0.000216824	0.000223849	0.000241925	0.000252459	0.00034369	0.000123644	0.000133113	0.000142865	0.000145079	0.000196288	0.000203903	0.000125782
rmlC	0.000711224	0.000775501	0.000777044	0.000796208	0.000949861	0.000988663	0.000770662	0.000799446	0.000853263	0.000859845	0.000890248	0.001161332	0.000686669	0.00083111	0.000862349	0.000874794	0.000955384	0.000999158	0.000784681	0.000785446	0.000866669	0.000867213	0.000892461	0.000915371	0.000752616	0.0007928	0.000793724	0.000853839	0.00088163	0.000977562	0.00074543	0.000768288	0.000840518	0.000850859	0.000898439	0.000971496	0.000757619	0.000788526	0.000829739	0.000952154	0.001187863	0.001244408	0.000544903	0.000608427	0.000695377	0.00075822	0.000860899	0.000893822	0.000625928
llmg_0208	0.003346954	0.003542881	0.004344894	0.004440542	0.004551857	0.004812876	0.003107352	0.003141585	0.003329523	0.003380138	0.00366628	0.003798782	0.00260841	0.002732327	0.003118797	0.003372688	0.00341545	0.003494894	0.001383933	0.001398089	0.001948154	0.002111335	0.003047451	0.003254582	0.00163345	0.001678084	0.003630938	0.003841197	0.004198981	0.004255781	0.001505801	0.001755592	0.003151698	0.003151754	0.003237421	0.00351765	0.001498045	0.001888044	0.001982315	0.002269304	0.002613411	0.00270831	0.002271127	0.00243472	0.002530467	0.002661405	0.003166661	0.003432419	0.001103503
rmlB	0.002165831	0.002929903	0.00304566	0.003570943	0.003663674	0.003765093	0.003039221	0.003133209	0.003258058	0.003282229	0.003313329	0.004170796	0.002395246	0.003098581	0.003542067	0.003595585	0.003648481	0.003684025	0.003036919	0.003365175	0.003438673	0.003537061	0.003710286	0.004182506	0.003103812	0.003161049	0.003225692	0.003397252	0.004258857	0.004594868	0.003196999	0.003276863	0.003481253	0.003501638	0.004192433	0.004411195	0.00317659	0.003189102	0.003227016	0.003340039	0.003394458	0.003500385	0.002210441	0.002330437	0.002436584	0.00251996	0.002591633	0.002767891	0.002759403
rmlD	0.00266638	0.002850108	0.003285306	0.003316518	0.003336903	0.003500947	0.002645458	0.00286514	0.002930104	0.003229523	0.003531004	0.003686533	0.00270441	0.002965848	0.003087361	0.003510157	0.003929393	0.004081873	0.002600232	0.002600315	0.002887681	0.002890274	0.002961798	0.003789006	0.002654621	0.002671357	0.002797953	0.003289301	0.003350697	0.003987738	0.001565957	0.002415813	0.003072589	0.00307388	0.003416845	0.003445688	0.002563724	0.002621962	0.003113248	0.00322297	0.003313039	0.003352786	0.002372211	0.002442808	0.002443185	0.002463698	0.002712766	0.002768784	0.002403802
rgpA	0.000436225	0.00052674	0.000534768	0.000565751	0.000608223	0.000646632	0.000324961	0.000427908	0.000452108	0.000496335	0.000507859	0.000521819	0.000442318	0.000521013	0.000536987	0.000570712	0.000624828	0.000701352	0.000305692	0.000324021	0.000445133	0.000473713	0.000508549	0.000561207	0.000504068	0.000511783	0.000609606	0.00066244	0.000791401	0.000823723	0.000453948	0.000506811	0.000601515	0.0006314	0.000673328	0.000702739	0.000553986	0.000617569	0.000703347	0.000812573	0.000813714	0.000841486	0.000354526	0.000424083	0.000489827	0.000500484	0.000613554	0.000648593	0.000567095
rgpB	0.000871089	0.001179157	0.001324334	0.001400494	0.001508439	0.001537997	0.000825595	0.001037435	0.001085467	0.001159935	0.001353063	0.001468126	0.000980332	0.001223631	0.001225989	0.001254823	0.001581708	0.001585795	0.0012388	0.001286355	0.001382341	0.001449776	0.001542621	0.001598533	0.001283678	0.001331173	0.001347905	0.001410134	0.001572043	0.001833783	0.001271568	0.001380339	0.001546784	0.001674172	0.001689657	0.001836561	0.001189679	0.001214229	0.001231348	0.001333197	0.001436377	0.001481806	0.001006237	0.001048914	0.001149096	0.001168908	0.001305808	0.001341003	0.000981661
rgpC	0.000418781	0.000426052	0.00045076	0.00045589	0.000520138	0.000543117	0.000411327	0.000449852	0.000453097	0.000461508	0.000545775	0.000572938	0.000441468	0.000441962	0.000480789	0.000481329	0.000659913	0.000683542	0.000472996	0.000474095	0.000480499	0.000516067	0.000642491	0.000801076	0.000566382	0.000586219	0.000618339	0.000636534	0.000732451	0.000818817	0.000570517	0.000677059	0.00068338	0.000701093	0.000761291	0.000789658	0.000594507	0.000641014	0.000656789	0.000715523	0.000768522	0.000846897	0.000565032	0.000574836	0.000607629	0.000655352	0.000667639	0.000667762	0.000566969
llmg_0214	0.000761527	0.000946605	0.00098006	0.001228809	0.001410268	0.001539785	0.001091972	0.001121763	0.001198144	0.001229785	0.001411023	0.001421745	0.000724121	0.0007456	0.001081396	0.001107558	0.001304431	0.001424222	0.000619205	0.000626277	0.00069742	0.000747613	0.000952633	0.00109094	0.000569904	0.000620024	0.001341217	0.00156539	0.001696778	0.00173903	0.000730086	0.000923413	0.000927946	0.001007362	0.001453497	0.001775066	0.000657307	0.000732289	0.000895925	0.000935271	0.000949925	0.000970242	0.000646213	0.000861174	0.000909018	0.001329859	0.001460427	0.001783138	0.000575786
llmg_0215	0.000903799	0.001013581	0.001527434	0.001706184	0.001727612	0.001748694	0.001045244	0.00105573	0.00109517	0.001170675	0.001671803	0.001829727	0.000983718	0.001003184	0.001061507	0.001062413	0.001117105	0.001149706	0.000740173	0.001136669	0.001181679	0.001480174	0.001999983	0.002050872	0.000458799	0.000511504	0.000596678	0.000618143	0.001227976	0.001285808	0.000486785	0.000521103	0.000597987	0.000654131	0.000937006	0.000950057	0.000606171	0.00067926	0.00071119	0.000758375	0.000860863	0.00091293	0.000524569	0.00078732	0.000861142	0.001170081	0.001210305	0.001285853	0.000937592
rgpE	0.000635989	0.00275421	0.002801691	0.002906359	0.003442098	0.003444899	0.000640358	0.002730553	0.00277541	0.002780442	0.002846564	0.003189778	0.001799728	0.002194243	0.00221511	0.002227038	0.002472459	0.002919161	0.001644093	0.001731564	0.002986279	0.003089852	0.003144356	0.003307768	0.000840187	0.001251214	0.001961648	0.002262304	0.002728482	0.002818209	0.001305011	0.001365531	0.001401028	0.001911672	0.001945688	0.002428513	0.001342387	0.001372072	0.001524904	0.001687844	0.001764029	0.00218382	0.001130586	0.001133094	0.001979757	0.002158443	0.002257912	0.002411036	0.001808015
rgpF	0.000721442	0.000896985	0.001258326	0.001323036	0.001605658	0.001635654	0.000737164	0.000977794	0.000994589	0.000999235	0.001491929	0.001587336	0.000842195	0.000878675	0.000941388	0.001089846	0.001395953	0.001415798	0.000795975	0.000826576	0.001042013	0.001343347	0.001535111	0.001665745	0.000392659	0.000570378	0.000790591	0.00102339	0.001129361	0.001561379	0.000550837	0.000635717	0.000658892	0.000661027	0.000718462	0.000763438	0.000612545	0.000728458	0.00079601	0.00085076	0.000919652	0.001032956	0.00054886	0.00059308	0.000801449	0.000959003	0.000996947	0.001063777	0.000711097
llmg_0218	0.000635045	0.000663048	0.000696902	0.000716917	0.000903098	0.00093471	0.00081613	0.000846872	0.000977168	0.000985578	0.001017934	0.00104776	0.001008638	0.001049444	0.001057239	0.001072262	0.001074668	0.001100874	0.000670834	0.0007378	0.001118607	0.001228601	0.001241777	0.001312651	0.000382406	0.000631663	0.000797165	0.000833142	0.00099793	0.001005555	0.000420608	0.000695573	0.000876276	0.000882036	0.00097393	0.001061707	0.000899888	0.000905522	0.000907394	0.000956238	0.000977631	0.000996389	0.00065394	0.000678171	0.000708095	0.00071811	0.000784289	0.000807934	0.000832907
llmg_0219	0.000386395	0.000461707	0.000605641	0.000634188	0.000648569	0.000682284	0.000450504	0.000510197	0.00056774	0.000598678	0.000607721	0.000637776	0.000283239	0.000295023	0.000510398	0.00056304	0.00057161	0.000615167	0.000302931	0.000343616	0.000563887	0.000618373	0.000623894	0.00066167	0.000281507	0.000317984	0.000341783	0.00036501	0.000422025	0.000565746	0.00026886	0.000285316	0.000290538	0.000293405	0.00034908	0.000381327	0.000256857	0.000272538	0.00027605	0.000338747	0.000577042	0.000603242	0.000328891	0.000347359	0.000416955	0.000435409	0.000438524	0.000474781	0.000497234
llmg_0220	0.000431019	0.000590385	0.000600655	0.000638576	0.000762346	0.000769702	0.000699619	0.000703029	0.000708039	0.00075247	0.000785082	0.000842868	0.000672996	0.000681662	0.000748782	0.000828281	0.000873109	0.000875118	0.000392705	0.000546032	0.000794634	0.000801792	0.000927884	0.001083904	0.000520609	0.000527629	0.000715535	0.000762518	0.000833764	0.000896628	0.000566995	0.00058488	0.000752973	0.000857629	0.000864091	0.000981498	0.000626553	0.000633702	0.000689586	0.000902475	0.00091783	0.001027759	0.000409729	0.000410437	0.000527554	0.000555476	0.000562159	0.000605241	0.000538402
llmg_0221	0.000426786	0.000428231	0.000593724	0.000606526	0.000665795	0.000703658	0.000513974	0.00059842	0.000624191	0.000665654	0.000787048	0.000839225	0.000622973	0.000749783	0.000785948	0.000843277	0.000847195	0.000981195	0.000336924	0.000355427	0.000735692	0.000774738	0.000912632	0.000918921	0.000172279	0.000347247	0.000423884	0.00045901	0.000710281	0.000721792	0.000208287	0.000412106	0.000439053	0.000648533	0.000690748	0.000836359	0.00059072	0.000622113	0.000650072	0.000714013	0.000825418	0.000891538	0.000338374	0.000369535	0.000533806	0.00055435	0.000587326	0.000591252	0.000637995
WefC	0.0006634	0.000683892	0.000728712	0.000757292	0.000845251	0.000929942	0.000735525	0.000764848	0.000861257	0.000892048	0.000941777	0.000994479	0.001004355	0.001011729	0.001033628	0.001151511	0.001157284	0.001208929	0.000643524	0.000685407	0.000792409	0.0010523	0.001172679	0.001294047	0.000722145	0.000737426	0.000814342	0.000908822	0.000941751	0.001247231	0.000630536	0.000760199	0.001005267	0.00103604	0.001044363	0.00141369	0.000869386	0.000888288	0.000979046	0.001023769	0.001035511	0.001041494	0.000569339	0.000660799	0.000684854	0.000690817	0.000803775	0.000870878	0.000715069
llmg_0223	9.87e-05	0.000103193	0.000116084	0.000148592	0.000155441	0.000155892	0.000115303	0.000149974	0.000155175	0.000164559	0.000170341	0.00018193	0.000172309	0.000176742	0.000179539	0.000186637	0.000190785	0.000214534	8.45e-05	9.3e-05	0.000163621	0.000171429	0.000206267	0.000210087	0.000126986	0.000139674	0.000157178	0.000175456	0.000204769	0.000204862	0.000164451	0.000173622	0.000178275	0.000179223	0.000189213	0.000210578	0.000157772	0.000170634	0.000172439	0.000189203	0.000198462	0.000207604	0.00011643	0.000122938	0.000123826	0.000135817	0.000140952	0.000150746	0.000167958
glf1	0.000404154	0.000417423	0.00047694	0.000477692	0.00062012	0.000655555	0.000387842	0.000401187	0.000600005	0.000601437	0.000626543	0.00062724	0.00048009	0.000507847	0.000517866	0.000566363	0.000651395	0.000679595	0.000296236	0.000403842	0.000470627	0.000541984	0.000570343	0.000591279	0.000172354	0.000227141	0.00029618	0.000402432	0.000689797	0.000699135	0.000186154	0.00021244	0.000358145	0.000456249	0.000522289	0.000542871	0.000291648	0.000363136	0.000444365	0.000445208	0.00046621	0.000483045	0.000204652	0.000256997	0.000370952	0.000419848	0.000459361	0.000472987	0.000451401
rfbX	0.00047632	0.000528712	0.000570183	0.000616686	0.000772043	0.000782759	0.000533152	0.000714321	0.000761578	0.000809317	0.000843169	0.000944149	0.00072426	0.000741399	0.000770972	0.000917338	0.000945991	0.000954822	0.000561712	0.000633164	0.000842076	0.000891529	0.000943978	0.001131357	0.000486431	0.000529872	0.000582429	0.000618038	0.00066651	0.000826462	0.000531451	0.000572342	0.00067981	0.000732793	0.000794678	0.000848991	0.000457119	0.000553408	0.000814971	0.000816806	0.000872386	0.000876366	0.000426522	0.000459463	0.000480345	0.000512166	0.000542292	0.000554964	0.00051246
llmg_0226	0.000853965	0.001029713	0.001054964	0.001059749	0.001074123	0.00112484	0.000879878	0.001144394	0.001156581	0.00123444	0.001261421	0.001360705	0.001172898	0.001183112	0.001199399	0.00122028	0.001227514	0.001291405	0.000883571	0.00115943	0.001185476	0.001204655	0.00137964	0.001390912	0.000778602	0.000832909	0.000837594	0.000858069	0.00095457	0.001000285	0.000745099	0.000819142	0.000911336	0.001088094	0.001125991	0.001144426	0.000839915	0.000984032	0.0009907	0.001035469	0.001139616	0.001169136	0.000629917	0.000692503	0.00070514	0.000724483	0.000878566	0.000918885	0.001122799
llmg_0227	0.000612705	0.000631127	0.000687238	0.000734201	0.000770107	0.00078432	0.000665011	0.000682911	0.000768311	0.000867298	0.000921429	0.001018324	0.000883048	0.000907352	0.000919138	0.00093369	0.000988459	0.001004455	0.000535434	0.000623868	0.000785892	0.000797744	0.00084447	0.000915971	0.000395085	0.000559025	0.000559859	0.000682114	0.000776815	0.000920286	0.000423173	0.000585722	0.000701792	0.000716799	0.000731534	0.00074291	0.000615846	0.000648822	0.000670665	0.000680032	0.000689583	0.000752469	0.000404069	0.000489356	0.000566553	0.000607365	0.000620581	0.000646499	0.000560645
llmg_0228	0.000483605	0.00099227	0.00121643	0.00131866	0.001430807	0.001468075	0.000528305	0.001021565	0.00107705	0.001140072	0.001196536	0.00120147	0.000907516	0.000960908	0.001150394	0.001173809	0.001197902	0.001213437	0.000691196	0.000746437	0.001164172	0.001348214	0.001364215	0.001365186	0.000448986	0.000509366	0.000637733	0.000664563	0.001087266	0.001113167	0.000505679	0.000533331	0.000696657	0.00071103	0.000818997	0.000859437	0.000527464	0.000545797	0.000722868	0.000733847	0.000796148	0.000820995	0.000550465	0.000570335	0.000641581	0.000678195	0.000893245	0.000915113	0.000903136
llmg_0229	0.000276522	0.000319649	0.000331924	0.000357823	0.000368186	0.000396428	0.000320852	0.000399934	0.000401941	0.000411051	0.000417975	0.000440042	0.000293027	0.000314571	0.000349559	0.000361476	0.000417593	0.000467344	0.000318842	0.000348381	0.000394275	0.000394384	0.000403951	0.000452697	0.000233947	0.000235637	0.000242416	0.00028792	0.00031839	0.00031857	0.000253923	0.000262481	0.000289619	0.000292934	0.000295459	0.000331231	0.00025091	0.00026171	0.000263212	0.000264104	0.00034001	0.000374701	0.000281255	0.000281593	0.000298041	0.0003182	0.000338541	0.000365721	0.000242329
guaB	0.000214811	0.00025598	0.000306701	0.000367347	0.000450793	0.000450801	0.000315437	0.00039334	0.000501591	0.000535551	0.00054168	0.000565064	0.000249315	0.000297064	0.000453228	0.000505718	0.000623783	0.000629924	0.000240891	0.000399586	0.000523302	0.000527894	0.000579831	0.000649093	0.000207021	0.000240378	0.000471573	0.00049347	0.000499634	0.000587553	0.000355998	0.000437794	0.000598008	0.000627237	0.000761299	0.000784455	0.000464004	0.000498056	0.000531383	0.000606844	0.000662063	0.000703533	0.000721128	0.00091789	0.001161889	0.00123192	0.001280141	0.001427224	0.00036999
llmg_0231	0.000162906	0.000176694	0.000188413	0.000194802	0.000198365	0.000324069	0.000193026	0.000205683	0.000226298	0.000265268	0.000275575	0.000279327	0.000204156	0.000211449	0.000214244	0.000219194	0.00032832	0.000383028	0.000167275	0.000175281	0.000265117	0.000271376	0.000369113	0.000406006	9.48e-05	0.000160137	0.000196028	0.000203258	0.00023136	0.000233003	0.00011074	0.000176263	0.000196362	0.000201611	0.000252384	0.000293394	0.00019032	0.000196039	0.000224292	0.000294302	0.000303238	0.000344636	0.000230151	0.000232141	0.000246704	0.000266277	0.000279776	0.000285581	0.000185534
llmg_0232	0.000270537	0.000293499	0.000442376	0.000444677	0.000469854	0.000495966	0.000448417	0.000462557	0.000481738	0.000510272	0.000550053	0.000599146	0.000539944	0.000592908	0.000601975	0.000608016	0.000631636	0.00071013	0.000327533	0.00035525	0.00072516	0.000733288	0.000800514	0.000814332	0.000407529	0.000409123	0.000477215	0.000677924	0.00068842	0.000709886	0.000560292	0.000571681	0.000653822	0.000674428	0.000710893	0.000900529	0.000529811	0.00055148	0.000565183	0.00059288	0.000697199	0.000766417	0.00035254	0.000427052	0.0004616	0.000503044	0.000564462	0.000582961	0.000483871
hflX	0.000193709	0.000201366	0.000259657	0.00026702	0.000284603	0.000303382	0.000205654	0.000265517	0.000272524	0.000307481	0.000317606	0.000357567	0.000184582	0.000279545	0.000283085	0.000305647	0.000404549	0.000468113	0.000251268	0.000272479	0.000278426	0.000296129	0.000342045	0.00035336	0.000239925	0.000260469	0.000272043	0.000304335	0.000339444	0.000408863	0.000263306	0.000276014	0.000289257	0.000289912	0.000306738	0.000335491	0.000195583	0.000210631	0.000278075	0.000326109	0.000360025	0.000409555	0.000217963	0.000223312	0.000285186	0.000309186	0.000321147	0.000331392	0.000291223
llmg_0234	3.1e-05	3.29e-05	3.42e-05	3.46e-05	4.29e-05	4.34e-05	2.11e-05	2.31e-05	3.27e-05	3.44e-05	3.72e-05	3.99e-05	1.47e-05	1.55e-05	1.97e-05	3.28e-05	3.43e-05	3.65e-05	1.47e-05	2.1e-05	2.62e-05	2.76e-05	2.78e-05	3.04e-05	1.92e-05	1.92e-05	2.63e-05	2.67e-05	3.07e-05	3.41e-05	1.61e-05	1.96e-05	2.23e-05	3e-05	3.1e-05	3.37e-05	2.24e-05	2.26e-05	2.33e-05	2.71e-05	2.72e-05	2.94e-05	1.49e-05	1.6e-05	2.32e-05	2.88e-05	4.55e-05	5.11e-05	1.97e-05
llmg_0235	0.000188827	0.000200763	0.000252595	0.000285444	0.000287873	0.000317407	0.000182858	0.000201334	0.000254023	0.000254952	0.000306732	0.000307841	0.000179258	0.000184476	0.000194392	0.000221991	0.000240261	0.000247134	0.000124196	0.000135675	0.000288698	0.000310494	0.000316586	0.000332647	0.000129419	0.000142817	0.000155945	0.000156417	0.000263421	0.000350735	0.000127024	0.000127927	0.000132163	0.000146538	0.000210391	0.000213786	0.00013361	0.000138523	0.000174223	0.000227429	0.000232684	0.000247059	0.000150521	0.000176724	0.000199976	0.000210149	0.000245408	0.00027302	0.000209631
nadD1	0.000302962	0.000310175	0.000392328	0.000403587	0.000428624	0.000464392	0.000390832	0.000416397	0.000428332	0.00042983	0.000437198	0.000490533	0.000439084	0.00044398	0.000454757	0.000457719	0.000535722	0.000574382	0.000335803	0.00034273	0.000557536	0.000567484	0.000767127	0.000768993	0.000306389	0.000392318	0.000604201	0.00066397	0.000800654	0.000822887	0.000451853	0.000494334	0.000555987	0.000624991	0.000710921	0.000811968	0.000617629	0.00064762	0.000690061	0.000715468	0.000745732	0.000815384	0.000268231	0.000342104	0.000347468	0.000481269	0.000483631	0.000505108	0.000497102
llmg_0237	0.000355651	0.000436057	0.000490297	0.000491682	0.000543463	0.000570706	0.000481579	0.000536286	0.000581836	0.000597031	0.000619545	0.000620073	0.000565631	0.000608617	0.000627035	0.000663169	0.00069168	0.000704878	0.00033759	0.000444338	0.000646745	0.000653396	0.000896865	0.000915033	0.000216534	0.00034524	0.000616078	0.000617593	0.000850972	0.000923108	0.000204665	0.000339119	0.000527159	0.000572124	0.000616918	0.00070723	0.00047259	0.000500017	0.000599535	0.000623115	0.000688503	0.000705719	0.000288286	0.000465062	0.00048831	0.000489722	0.000503289	0.000589574	0.000473261
llmg_0238	0.000310307	0.000340852	0.00040346	0.000445194	0.000470574	0.000521633	0.000336854	0.000344387	0.000380475	0.000390656	0.000393315	0.000517666	0.000325512	0.000349437	0.000395628	0.000409295	0.000409789	0.000610535	0.000243861	0.00025632	0.00026429	0.000278204	0.000470245	0.000500286	0.000245601	0.00026732	0.000331216	0.000395231	0.000426792	0.000508827	0.000237846	0.000332097	0.000332753	0.000411579	0.000421851	0.000434509	0.000237642	0.000312542	0.00033921	0.000350552	0.000371444	0.000428458	0.000256914	0.000331552	0.000341494	0.000349262	0.000352203	0.000395406	0.000274453
llmg_0239	0.000494154	0.000496416	0.000508688	0.000620704	0.000628468	0.000659447	0.000419742	0.000448773	0.000457046	0.00048892	0.000492355	0.000584429	0.000391777	0.000410622	0.000436428	0.000470523	0.000474016	0.000588319	0.000314561	0.000314787	0.000474406	0.000555827	0.000595505	0.000655999	0.0002994	0.000300756	0.000330848	0.000356654	0.000571058	0.000732989	0.000288611	0.000299546	0.000302221	0.000354533	0.000380788	0.000439004	0.000331797	0.000335604	0.000364575	0.00044371	0.000548032	0.000604462	0.000344257	0.00034485	0.000370787	0.000381398	0.00049969	0.000654401	0.000436642
llmg_0240	0.00010286	0.000148979	0.000159118	0.00017393	0.00023942	0.000257951	0.000112019	0.000178522	0.000182039	0.000186725	0.000223901	0.000263201	0.000133523	0.000169264	0.000196796	0.000199071	0.000214343	0.000262303	0.000115489	0.000127271	0.000146575	0.000221672	0.000281023	0.000295071	4.83e-05	8.55e-05	9.43e-05	0.000106516	0.000160688	0.000170475	8.1e-05	9.89e-05	0.000106602	0.000107907	0.000118896	0.000154884	9e-05	9.55e-05	0.000112818	0.000124224	0.000125912	0.000129118	0.000104977	0.000106718	0.00012812	0.000129292	0.000137437	0.00019076	0.000163255
llmg_0241	7.06e-05	0.000164646	0.000186777	0.000192403	0.000194448	0.000228322	7.22e-05	0.000187116	0.000199299	0.00022321	0.000229263	0.00028247	0.000161882	0.000165389	0.00018638	0.000187771	0.000229527	0.000270647	0.000149776	0.000160089	0.00024717	0.000262104	0.00026678	0.000271023	8.99e-05	9.64e-05	9.81e-05	0.000100729	0.000155838	0.000179428	8.95e-05	0.000107427	0.00012177	0.000133793	0.000146164	0.000150341	9.1e-05	0.000109445	0.00011695	0.000120408	0.000121047	0.000124572	0.000125994	0.000129398	0.000170852	0.000177436	0.000206164	0.000231126	0.000130049
llmg_0242	0.000307472	0.000315577	0.000354591	0.000380745	0.000398554	0.000447334	0.000378998	0.000382799	0.000443288	0.000453009	0.000459299	0.000460196	0.00033988	0.000344378	0.000375944	0.00040321	0.000431937	0.000454122	0.000321716	0.000327178	0.00033225	0.000356705	0.000367487	0.000375684	0.000211521	0.000211958	0.000255336	0.000257296	0.000303263	0.000317062	0.000182375	0.000183905	0.000230737	0.000239238	0.000256489	0.000258885	0.000229007	0.00024538	0.00027278	0.000276213	0.000284208	0.00029133	0.00030545	0.000317468	0.000339431	0.000340305	0.000344501	0.000371547	0.000329922
ung	0.000124358	0.000133231	0.00015402	0.000158468	0.000172644	0.000183069	0.000126795	0.000142608	0.000156768	0.000162195	0.000213725	0.000229353	7.71e-05	7.83e-05	0.000106963	0.00011928	0.000186155	0.000209067	8.72e-05	9.85e-05	0.000105535	0.000108109	0.000142789	0.000160458	4.52e-05	6.05e-05	8.15e-05	9.5e-05	9.9e-05	0.000148448	4.32e-05	4.42e-05	6.45e-05	8.51e-05	8.69e-05	8.87e-05	6.69e-05	7.8e-05	7.85e-05	8.71e-05	9.34e-05	9.95e-05	8.1e-05	8.9e-05	0.000102904	0.00010517	0.000108176	0.000149502	0.000107268
llmg_0245	6.74e-05	7.18e-05	0.000114939	0.00011661	0.000126318	0.000133724	0.000107403	0.000108775	0.000123882	0.000126339	0.000168441	0.000171568	0.00010671	0.000109065	0.000109513	0.000110128	0.000159302	0.000192347	6.46e-05	6.53e-05	0.000113415	0.000116466	0.000181469	0.000185755	0.000118213	0.000120251	0.000124558	0.000125772	0.000167664	0.000185401	7.74e-05	9.18e-05	0.000118037	0.000118711	0.000157773	0.000170146	6.35e-05	6.52e-05	0.000123762	0.00012787	0.000143032	0.000154773	8.96e-05	9.52e-05	9.75e-05	9.81e-05	0.000102276	0.000104788	0.000107742
llmg_0246	4.36e-05	5.53e-05	6.46e-05	8.6e-05	8.89e-05	9.04e-05	3.76e-05	5e-05	8.25e-05	8.32e-05	9.09e-05	0.00011584	3.9e-05	3.96e-05	5.05e-05	5.18e-05	9.16e-05	0.00012634	4.82e-05	4.91e-05	6.47e-05	6.55e-05	7.77e-05	9.34e-05	1.92e-05	2.25e-05	5.93e-05	6.04e-05	6.35e-05	6.44e-05	1.87e-05	2e-05	3.33e-05	3.44e-05	4.18e-05	4.42e-05	2.17e-05	2.55e-05	3.02e-05	4.51e-05	4.51e-05	5.27e-05	2.51e-05	3.08e-05	6.28e-05	6.97e-05	7.08e-05	7.69e-05	4.12e-05
llmg_0247	0.000152214	0.000164912	0.000165688	0.000173485	0.000188531	0.000207813	0.000123116	0.00014416	0.000150542	0.000158367	0.000173174	0.00018538	0.000134268	0.000139293	0.000143446	0.000153298	0.000172392	0.000207263	0.000124164	0.000126237	0.000129057	0.000136592	0.000189881	0.000212131	0.00019114	0.00022805	0.000244964	0.000258412	0.000261557	0.000329425	0.000132341	0.000171648	0.000175712	0.000175751	0.000175937	0.000179863	0.000101234	0.000109875	0.000136889	0.000143901	0.000176581	0.000185725	9.19e-05	0.000100397	0.000106857	0.000113236	0.000125131	0.000134315	0.000118322
llmg_0248	0.00010334	0.000105301	0.000109144	0.000112339	0.000117089	0.000126556	9.98e-05	0.000104649	0.000112677	0.000113264	0.000195717	0.000202109	0.000104871	0.000106395	0.000107579	0.000114639	0.000179805	0.000199397	7.75e-05	8.04e-05	0.000101271	0.000101636	0.000123723	0.00013647	6.97e-05	0.000100591	0.000113181	0.000115435	0.00012325	0.00012722	6.96e-05	7.99e-05	8.74e-05	8.75e-05	0.000110853	0.000113259	8.22e-05	8.95e-05	9.07e-05	9.64e-05	0.000107501	0.000112634	6.78e-05	8.81e-05	9.8e-05	9.82e-05	9.91e-05	0.000105919	0.000101209
llmg_0249	4.15e-05	4.9e-05	5.28e-05	5.33e-05	5.54e-05	8.93e-05	4.33e-05	4.5e-05	4.89e-05	5.75e-05	7.76e-05	9.68e-05	3.09e-05	4e-05	4.56e-05	4.82e-05	7.68e-05	9.33e-05	2.59e-05	2.94e-05	4.91e-05	5.45e-05	5.63e-05	8.94e-05	7.37e-06	1.91e-05	2.4e-05	2.49e-05	8.27e-05	8.53e-05	2.69e-06	1.66e-05	3.04e-05	3.18e-05	4.03e-05	4.38e-05	2.84e-05	2.98e-05	4.05e-05	5.02e-05	5.47e-05	5.64e-05	2.66e-05	3.4e-05	4.98e-05	5.18e-05	7.51e-05	7.77e-05	3.05e-05
rmeC	4.72e-05	5.04e-05	7.87e-05	9.82e-05	0.000100077	0.000107469	7.19e-05	9.14e-05	9.71e-05	0.00010189	0.000106749	0.000120124	0.00010542	0.00011674	0.000117033	0.000120019	0.000127479	0.000128011	5.35e-05	5.76e-05	0.000119087	0.000130424	0.000174609	0.000177216	4.25e-05	8.47e-05	0.000111544	0.000111625	0.000170057	0.000190181	4.52e-05	8.63e-05	0.000141366	0.000143461	0.000148548	0.00015369	0.000129364	0.000134847	0.000143833	0.000147814	0.000149206	0.000150666	9.86e-05	9.92e-05	0.000101387	0.000112454	0.000118997	0.000127247	0.000101489
rpsU	6.72e-05	6.81e-05	7.78e-05	7.83e-05	8.19e-05	8.25e-05	9.03e-05	0.000104231	0.000107897	0.00011283	0.000119624	0.000135932	7.77e-05	8.07e-05	9.23e-05	9.86e-05	0.000123403	0.000125107	8.34e-05	9.72e-05	9.95e-05	0.000100811	0.000160014	0.000165607	5.94e-05	6.08e-05	6.11e-05	7.11e-05	8.1e-05	8.72e-05	8.01e-05	9.28e-05	9.77e-05	9.95e-05	0.000101174	0.000118608	0.000139166	0.000165419	0.000171919	0.000173183	0.000180058	0.000198498	7.02e-05	9.01e-05	9.2e-05	0.00010357	0.000104052	0.000115943	0.000151342
llmg_0252	6.96e-05	0.000119077	0.000135117	0.000144731	0.000158554	0.000193775	6.33e-05	0.000111116	0.000122593	0.000132004	0.000144857	0.00015727	6.55e-05	8.45e-05	0.000101188	0.000119352	0.00015414	0.000162147	4.72e-05	6.41e-05	9.46e-05	0.000128849	0.000168397	0.000173616	4.9e-05	5.56e-05	6.54e-05	7.63e-05	0.000117796	0.000122656	4.38e-05	5.12e-05	5.16e-05	5.23e-05	6.43e-05	6.53e-05	4.63e-05	6.23e-05	6.29e-05	6.97e-05	7.17e-05	7.28e-05	7.74e-05	7.89e-05	9.12e-05	0.000100263	0.00011004	0.000143424	7.59e-05
pgk	0.000783333	0.000784434	0.000793049	0.000799953	0.000807967	0.00085866	0.000758626	0.000790765	0.000793626	0.00081488	0.000837612	0.000872126	0.000591435	0.000627122	0.000840993	0.000943699	0.001028983	0.001053101	0.000610896	0.000649566	0.000807394	0.000813786	0.000865605	0.001047371	0.0007276	0.000731922	0.000787553	0.000788032	0.001032507	0.001037914	0.000640975	0.000663429	0.000696282	0.000712328	0.000770847	0.000785749	0.000761076	0.000783274	0.000903796	0.000940311	0.001012522	0.00102339	0.000497276	0.000502139	0.000802449	0.000846157	0.000897529	0.000902232	0.000985355
hadL	8.7e-05	8.81e-05	0.000104756	0.000119647	0.00014064	0.000153506	9.51e-05	9.82e-05	0.000110836	0.000112027	0.000126396	0.00019141	9.78e-05	9.94e-05	0.000103646	0.000113965	0.000165008	0.000196839	5.34e-05	5.76e-05	0.000119857	0.000125805	0.000161628	0.000186946	3.76e-05	3.89e-05	4.25e-05	4.39e-05	0.00012878	0.000133521	3.79e-05	4.08e-05	4.4e-05	4.73e-05	4.94e-05	5.1e-05	4.8e-05	4.81e-05	5.07e-05	6.54e-05	6.58e-05	7.28e-05	0.000381875	0.00050231	0.000509368	0.000519596	0.000520996	0.000733588	0.000110306
dhaK	8.73e-05	0.000102021	0.000102377	0.000105205	0.000105787	0.000118672	5.4e-05	0.000107945	0.000109083	0.000110277	0.000133821	0.000142104	5.97e-05	6.6e-05	8.13e-05	8.81e-05	0.000131842	0.000137194	4.49e-05	5.17e-05	6.09e-05	6.5e-05	9.67e-05	0.00010941	2.95e-05	3.31e-05	5.31e-05	6.16e-05	0.000108493	0.000114755	3.25e-05	3.66e-05	6.97e-05	7.12e-05	7.46e-05	8.26e-05	3.35e-05	5.19e-05	6.13e-05	6.26e-05	7.17e-05	7.47e-05	4.67e-05	4.76e-05	7.68e-05	8.48e-05	9.79e-05	0.000101245	7.83e-05
dhaM	4.13e-05	4.32e-05	6.21e-05	7.24e-05	8.4e-05	8.85e-05	5.98e-05	6.47e-05	9.74e-05	0.000103016	0.000130725	0.00013078	6.03e-05	7.37e-05	7.63e-05	8.06e-05	0.000119689	0.000130126	3.99e-05	4.15e-05	5.98e-05	7.86e-05	0.000119888	0.000145311	7.39e-05	7.95e-05	8.31e-05	8.72e-05	0.000113415	0.000134546	5.73e-05	6.97e-05	7.47e-05	7.73e-05	9.24e-05	0.000101159	5.13e-05	5.22e-05	5.77e-05	5.81e-05	8e-05	8.66e-05	4.49e-05	4.52e-05	6.07e-05	6.12e-05	6.71e-05	6.87e-05	4.84e-05
llmg_0258	3.17e-05	3.67e-05	3.85e-05	3.86e-05	4.23e-05	4.29e-05	3.16e-05	3.47e-05	3.5e-05	3.53e-05	4.02e-05	4.14e-05	2.41e-05	3.27e-05	3.57e-05	3.58e-05	3.62e-05	3.98e-05	2e-05	2.49e-05	3.35e-05	3.71e-05	4.03e-05	4.6e-05	3.42e-05	3.45e-05	3.63e-05	3.77e-05	3.93e-05	4.72e-05	2.09e-05	3.21e-05	3.41e-05	3.61e-05	3.66e-05	3.87e-05	2.74e-05	2.86e-05	2.95e-05	3.13e-05	3.32e-05	3.68e-05	3.16e-05	3.45e-05	3.5e-05	3.53e-05	3.67e-05	4.75e-05	2.78e-05
pepDA	0.000316743	0.000318137	0.000335133	0.000342533	0.000365857	0.000387189	0.000287974	0.000288608	0.000362528	0.000404343	0.000449831	0.000504843	0.000326435	0.000329517	0.000341728	0.00034521	0.000440699	0.000522369	0.000332417	0.000352964	0.00036003	0.000379296	0.000429643	0.000438771	0.000274186	0.000275625	0.000295473	0.000297876	0.000441784	0.000457165	0.000257848	0.000265548	0.000310412	0.000331183	0.000360969	0.000368156	0.00022326	0.000231817	0.000243351	0.000246006	0.000342838	0.000349574	0.000258333	0.000267728	0.000283929	0.000299461	0.000303775	0.000389884	0.000308144
llmg_0262	0.000202818	0.000216281	0.000218869	0.000221334	0.000227942	0.000228862	0.000184326	0.000201306	0.000212056	0.000213794	0.000215655	0.000224474	0.000147727	0.000157832	0.00016313	0.000181705	0.000210934	0.00021704	0.000157914	0.000159589	0.000176502	0.000182839	0.000190027	0.000195277	0.000183818	0.000202141	0.000206011	0.000208187	0.000258971	0.000274981	0.000201475	0.000204455	0.000208129	0.000209548	0.000212846	0.000231634	0.000165305	0.000169513	0.000183879	0.000199206	0.000221254	0.000236711	0.000232302	0.000233657	0.00025383	0.000267319	0.00027248	0.000274398	0.000154294
llmg_0263	0.000185159	0.000201989	0.000228269	0.000231618	0.000239594	0.000254973	0.000188155	0.000206949	0.000216788	0.00025662	0.000277719	0.000288005	0.000191589	0.000203991	0.000216808	0.000254175	0.000314752	0.000317048	0.000233034	0.0002843	0.00031433	0.000319293	0.000335291	0.000383596	9.04e-05	0.000130881	0.000210695	0.000211373	0.000212202	0.000270654	9.44e-05	0.000138093	0.000169187	0.000197593	0.000202722	0.000236638	0.000159168	0.000210823	0.000225939	0.000242411	0.000266273	0.000280441	0.000242113	0.00024546	0.000258935	0.000263468	0.000293187	0.00030059	0.000177451
fbp	6.63e-05	6.83e-05	7.47e-05	7.6e-05	0.000105775	0.000111228	6.13e-05	6.51e-05	6.85e-05	6.89e-05	8.46e-05	9.26e-05	5.84e-05	6.06e-05	6.42e-05	7.03e-05	7.17e-05	0.000100689	4.84e-05	5.08e-05	5.62e-05	6.01e-05	7.55e-05	8.79e-05	8.52e-05	9.09e-05	9.99e-05	0.000111434	0.000111519	0.000127303	0.000100198	0.000109749	0.000114259	0.000120698	0.0001348	0.000137261	7.3e-05	9.72e-05	0.000112043	0.000117572	0.000119379	0.000127842	6.15e-05	6.31e-05	7.42e-05	7.8e-05	7.91e-05	0.000113801	8.23e-05
llmg_0265	3.35e-05	4.16e-05	4.58e-05	4.59e-05	0.000115607	0.000121275	3.7e-05	3.72e-05	4.61e-05	5.91e-05	0.000115492	0.000122115	2.37e-05	2.51e-05	2.88e-05	3.34e-05	4.69e-05	5.48e-05	2.29e-05	2.33e-05	2.8e-05	3.73e-05	3.94e-05	4.83e-05	1.78e-05	2.23e-05	3.75e-05	4.08e-05	4.16e-05	4.8e-05	1.67e-05	2.04e-05	3.04e-05	3.63e-05	3.71e-05	3.74e-05	2.53e-05	2.94e-05	2.96e-05	3.33e-05	4.35e-05	5.07e-05	2.71e-05	3.42e-05	3.42e-05	3.51e-05	4.67e-05	5.09e-05	3.23e-05
llmg_0266	0.000163395	0.000168713	0.00018424	0.000190537	0.000219535	0.000259937	0.000144912	0.00019408	0.000211784	0.000216292	0.000220973	0.000237431	0.000150421	0.000168991	0.000183605	0.000234466	0.000240708	0.000252479	0.000176071	0.000207116	0.000209508	0.000220062	0.000224016	0.00033884	6.91e-05	9.96e-05	0.000176111	0.000178732	0.00020443	0.000215808	6.35e-05	8.65e-05	0.000121591	0.000137121	0.000139138	0.000152392	0.000129725	0.000129961	0.000144581	0.000153176	0.00018093	0.000210064	0.000133919	0.000137662	0.00014196	0.000149794	0.000212148	0.000218097	0.000117467
llmg_0267	0.000120118	0.000141898	0.000143532	0.000155153	0.000187555	0.0001883	0.000143331	0.000146036	0.000146603	0.000153654	0.000178041	0.000186855	0.000129345	0.000137049	0.000167554	0.000168039	0.000168865	0.000174044	0.000123227	0.000126688	0.000139128	0.000145323	0.000148706	0.000217323	0.000111191	0.000119518	0.000128741	0.000150583	0.000167699	0.000186211	7.8e-05	8.82e-05	0.000134057	0.000142284	0.000156797	0.000171534	0.000104141	0.000117803	0.000133186	0.000144547	0.00017603	0.000178325	7.62e-05	9.32e-05	9.55e-05	9.59e-05	0.000131831	0.000142583	9.03e-05
llmg_0268	8.4e-05	9.02e-05	9.28e-05	9.78e-05	0.000104458	0.000128564	8.3e-05	8.37e-05	0.000107659	0.000111163	0.000130982	0.000134198	7.68e-05	8.38e-05	8.64e-05	8.67e-05	0.000123066	0.000162541	7.88e-05	8.68e-05	0.000100566	0.00010534	0.000127253	0.000128131	5.07e-05	5.47e-05	6.59e-05	9.03e-05	0.000103871	0.000107825	4.98e-05	6.11e-05	6.87e-05	7.76e-05	8.23e-05	9.82e-05	5.56e-05	6.38e-05	7.82e-05	8.27e-05	8.52e-05	9.74e-05	7.59e-05	7.67e-05	7.99e-05	8.12e-05	8.14e-05	8.25e-05	5.2e-05
llmg_0269	7.99e-05	8.34e-05	8.84e-05	9.54e-05	0.000103987	0.000110003	6.94e-05	8.97e-05	9.34e-05	9.44e-05	0.000106676	0.000108656	6.96e-05	7.92e-05	8.02e-05	9.24e-05	0.000110729	0.000128782	7.73e-05	8.32e-05	8.87e-05	9.66e-05	0.000109922	0.000117223	6.2e-05	6.29e-05	6.6e-05	8.39e-05	9.9e-05	0.000106622	5.52e-05	6.05e-05	6.32e-05	6.41e-05	6.44e-05	7.41e-05	5.97e-05	6.46e-05	7.45e-05	7.99e-05	8.04e-05	8.39e-05	5.57e-05	6.56e-05	7.85e-05	8.09e-05	8.31e-05	8.55e-05	5.27e-05
llmg_0270	8.83e-05	9.11e-05	9.27e-05	9.4e-05	0.00014529	0.000159409	7.86e-05	8.53e-05	9.04e-05	0.000146678	0.000147689	0.000149045	9.02e-05	9.25e-05	9.79e-05	0.000116439	0.000168155	0.000171235	7.62e-05	7.7e-05	0.000103682	0.000117682	0.00014615	0.000160139	0.000111493	0.000111559	0.000121464	0.000123027	0.000141545	0.000149381	0.000105414	0.000132537	0.000138731	0.000164858	0.000176371	0.000192043	0.000144448	0.00014858	0.000164979	0.000167308	0.000169065	0.000171312	8.72e-05	0.000108376	0.000127771	0.000130374	0.00017551	0.000175863	0.000149072
llmg_0271	0.001292187	0.00130694	0.001387259	0.001476327	0.001515617	0.001554595	0.001061102	0.001241832	0.001312297	0.001328262	0.001370725	0.00138141	0.001359023	0.001375062	0.001417949	0.001455227	0.001465947	0.001507819	0.001193887	0.001241595	0.001262337	0.001262469	0.001267996	0.001358216	0.00110427	0.00120151	0.001309721	0.001320036	0.001357428	0.001744713	0.000921012	0.001061764	0.001150227	0.001171303	0.001202641	0.001250337	0.001026798	0.001131741	0.001185705	0.001206486	0.001209028	0.001222258	0.001036594	0.001133261	0.001190257	0.001267017	0.001360426	0.001382666	0.001203405
llmg_0272	0.001623991	0.001733021	0.001854452	0.00185781	0.002006496	0.002130275	0.001130022	0.001163255	0.001277813	0.001472079	0.001597591	0.001798095	0.001128895	0.001245838	0.00125554	0.001371286	0.002032207	0.002119449	0.000957911	0.001063799	0.00126462	0.001300796	0.001370299	0.001573953	0.001221413	0.001418703	0.001797416	0.001930064	0.002223217	0.003023078	0.00092482	0.001318748	0.001709029	0.001714858	0.001739487	0.002415586	0.000665021	0.001160221	0.001245696	0.001324451	0.001389886	0.001512029	0.00074165	0.000860296	0.001214817	0.001443619	0.0014996	0.001575025	0.000626547
luxS	0.000391424	0.000396565	0.000464062	0.000503487	0.000531829	0.000540775	0.000379779	0.000443891	0.000454201	0.000492047	0.000493364	0.000502531	0.000518701	0.000535008	0.000568158	0.000575722	0.000822678	0.000834479	0.000343166	0.000356999	0.000458378	0.000475615	0.000487698	0.000490789	0.000152338	0.000335367	0.000476343	0.000491855	0.000564404	0.000596336	0.000127498	0.000288277	0.000468563	0.000480393	0.000581349	0.000605265	0.000425342	0.000544997	0.000550684	0.000566382	0.000574276	0.00059469	0.000426497	0.000442584	0.000464471	0.000467942	0.000507017	0.000580601	0.000442544
llmg_0274	0.000432396	0.000613588	0.00063521	0.000815457	0.000853505	0.000907031	0.000327414	0.00044331	0.000460404	0.000575657	0.000608847	0.000704267	0.000399574	0.000583036	0.000590542	0.000602002	0.000627707	0.000713945	0.00026643	0.000333671	0.00034801	0.000419135	0.000514518	0.000518753	0.000400454	0.000472966	0.000525233	0.000570171	0.00062662	0.000837312	0.000448781	0.000460938	0.000494741	0.000505084	0.000597688	0.000603109	0.000375592	0.000431966	0.000446838	0.000452762	0.0004638	0.000839337	0.000330154	0.000545546	0.000575444	0.000614721	0.00067972	0.000706023	0.000550745
llmg_0276	0.000616529	0.000759172	0.000924802	0.000983141	0.00116268	0.001426507	0.000581843	0.000684182	0.000721847	0.000894372	0.000965186	0.001025905	0.000717511	0.000926766	0.001051172	0.001193554	0.001265273	0.0012684	0.000354879	0.000591482	0.00066084	0.000850926	0.000860367	0.000881721	0.000947886	0.000985335	0.00114669	0.00125608	0.001293203	0.001450474	0.001030355	0.001165921	0.001205141	0.001209571	0.001309341	0.001368709	0.000850811	0.001008112	0.001067555	0.001102273	0.001113689	0.001222365	0.000928369	0.001003171	0.001003575	0.001080256	0.001128606	0.001496667	0.001074076
llmg_0277	0.000539367	0.000582123	0.000630915	0.000643928	0.000650736	0.000716551	0.000433202	0.000462101	0.000475662	0.000502631	0.000511207	0.00054089	0.00024591	0.000436267	0.000505318	0.000650617	0.000652959	0.000702267	0.000333654	0.000348273	0.00037868	0.00044847	0.000495164	0.000507942	0.000328568	0.000512338	0.000517169	0.00059195	0.000618406	0.000678019	0.000419917	0.000469445	0.000508614	0.000610053	0.000671796	0.000692183	0.000381102	0.000461203	0.000504042	0.000542433	0.000552546	0.000569615	0.000354972	0.00038602	0.000432163	0.000463349	0.000468973	0.0004949	0.00040414
llmg_0278	0.000219733	0.000302454	0.000310348	0.00031179	0.000312933	0.000403727	0.000162479	0.000165178	0.000181288	0.000260342	0.000269843	0.000288628	0.00012431	0.0001259	0.000274411	0.000315846	0.000317197	0.000341866	0.000184212	0.00019639	0.000201011	0.000225118	0.000225726	0.000270627	0.000244216	0.000258402	0.000278073	0.00028254	0.000299005	0.000309935	0.000260331	0.000260787	0.000273185	0.000283532	0.00029843	0.000300567	0.000228965	0.000234794	0.000280341	0.000289909	0.00030745	0.000387745	0.000139917	0.000168131	0.000214123	0.000244235	0.000262972	0.000382304	0.000173014
llmg_0279	0.000245965	0.000249914	0.000259757	0.000310361	0.000313796	0.000339295	0.000151691	0.000185436	0.000194584	0.000254406	0.000261954	0.00026722	0.000139527	0.000202135	0.000271348	0.000311924	0.000343698	0.000352921	0.000140488	0.000151901	0.000169096	0.000195076	0.000243399	0.000263896	0.000197112	0.000207019	0.000252772	0.000254903	0.000263113	0.000269246	0.000188244	0.000200158	0.000269428	0.000310224	0.000323776	0.000384332	0.000235581	0.000248802	0.000252029	0.000252357	0.000269235	0.000282768	0.000110122	0.000158045	0.000223679	0.000232087	0.000263767	0.000323393	0.000104217
acmA	0.001049993	0.001053608	0.001057102	0.001092503	0.001120972	0.001159453	0.000866586	0.00091658	0.000976236	0.00098647	0.001012672	0.001014847	0.001034768	0.001071705	0.001122093	0.001212721	0.001238339	0.00136668	0.000959589	0.001016886	0.001070852	0.001115085	0.001120398	0.001330525	0.000378248	0.000829438	0.001095479	0.001131478	0.001147044	0.001635309	0.000465747	0.000725775	0.001184693	0.00119417	0.001246211	0.001249831	0.000927868	0.001045643	0.001096026	0.001154388	0.001256417	0.001357457	0.000979539	0.00106219	0.001066753	0.00126236	0.001286855	0.001499556	0.001037672
llmg_0281	0.001141676	0.001187505	0.001278594	0.00130968	0.001382236	0.001520425	0.001594246	0.001596315	0.001674427	0.001682941	0.001868019	0.002201199	0.001516209	0.001837545	0.001844722	0.001886356	0.002462988	0.002552694	0.002419409	0.002458932	0.002525037	0.002697037	0.003026354	0.003055621	0.001209275	0.001361388	0.001364884	0.001495464	0.001499145	0.001646235	0.001878123	0.001901977	0.00197891	0.002371573	0.002758714	0.00276413	0.001610147	0.00180892	0.002064302	0.002226082	0.002248873	0.002407052	0.001235544	0.00127415	0.001428267	0.00155588	0.001647342	0.001720053	0.001588443
nrdG	0.001543759	0.001806144	0.001868513	0.002036232	0.002127358	0.003029209	0.002005533	0.002141973	0.002462436	0.002526077	0.002737415	0.002785052	0.002240142	0.002260289	0.002578787	0.002596649	0.002725886	0.002733528	0.001729722	0.001861478	0.002234039	0.0022676	0.002341159	0.002433883	0.000722885	0.000987146	0.001122053	0.001265044	0.002257597	0.002313727	0.000989244	0.001325275	0.001660571	0.001739479	0.001822747	0.002396696	0.001112017	0.001298125	0.001327962	0.001405439	0.001440803	0.00145611	0.001063042	0.001097272	0.001235532	0.001329139	0.001367729	0.001377237	0.001804412
llmg_0283	0.000120477	0.000122359	0.000154827	0.000157149	0.000172521	0.000178836	0.0001255	0.000140359	0.000158435	0.000169934	0.000174874	0.00018235	0.000117127	0.000132928	0.000138676	0.000151691	0.000165649	0.000169989	8.55e-05	9.76e-05	0.000100868	0.000107878	0.000165938	0.00017367	4.34e-05	6.31e-05	7.04e-05	9.08e-05	0.000137396	0.000140272	6.08e-05	6.3e-05	9.12e-05	9.2e-05	9.8e-05	0.000103708	7.24e-05	7.57e-05	8.71e-05	8.76e-05	0.000106436	0.000107871	8.55e-05	9.24e-05	0.000101786	0.000105921	0.000159298	0.00016222	0.000105951
llmg_0284	0.000610049	0.000648805	0.000683128	0.000688864	0.000751239	0.000937522	0.00062675	0.000663314	0.000701064	0.000708401	0.000790278	0.000853265	0.00059819	0.000660869	0.000682707	0.000819497	0.000826322	0.000937504	0.000720964	0.000815642	0.000833613	0.000835937	0.000869992	0.001134273	0.001103725	0.001135933	0.001254634	0.001296654	0.001318137	0.001371255	0.001056667	0.00108058	0.001128333	0.001189595	0.00129864	0.001362186	0.000964181	0.001058349	0.001091896	0.00110234	0.001221136	0.001246983	0.001034287	0.001039303	0.001040859	0.001076803	0.001178327	0.00124661	0.000657835
llmg_0286	0.000124516	0.000156582	0.000160352	0.000161154	0.000166501	0.000178417	0.000157845	0.000161215	0.000182184	0.000219207	0.000220517	0.000254223	0.000155566	0.000190185	0.000193282	0.000198651	0.000219686	0.000290091	0.000205895	0.000225006	0.00022662	0.000266886	0.000277934	0.000327591	0.000220722	0.000375559	0.000582292	0.00061652	0.000630873	0.000667614	0.000141913	0.000316549	0.000413122	0.00043969	0.000461149	0.000472878	0.00028395	0.000292548	0.000308815	0.000401953	0.000417583	0.000488282	0.00022099	0.0002258	0.000226856	0.000237788	0.000350625	0.000372322	0.000212448
cbiO3	9.37e-05	0.000117297	0.000122184	0.000137308	0.000162746	0.000164357	8.75e-05	0.000102596	0.000109119	0.000151492	0.000154827	0.000171868	0.000101225	0.000121499	0.000139086	0.000148158	0.000192482	0.000195471	0.000127633	0.000132127	0.000147098	0.000166662	0.000170095	0.000184695	0.000109138	0.000112246	0.000114646	0.000137384	0.000148797	0.000165692	0.000105488	0.00012416	0.000135488	0.000139241	0.000153095	0.000157103	0.000121214	0.000139547	0.000142623	0.000154418	0.000167164	0.000183273	0.000137146	0.000145522	0.000150248	0.000152886	0.000166532	0.000179835	4.59e-05
cbiO2	0.000308872	0.000356631	0.000436384	0.000460172	0.000470935	0.000480757	0.000332832	0.000375775	0.000400837	0.000442426	0.000447396	0.000452929	0.00033888	0.000341473	0.000342806	0.000350122	0.000484204	0.000489239	0.000405237	0.000455182	0.000455911	0.000457962	0.000516616	0.000545335	0.000155971	0.000248616	0.00038683	0.000408794	0.00042565	0.000445288	0.00015385	0.000240811	0.000370705	0.00037132	0.000380217	0.000380693	0.000313569	0.000343625	0.000408079	0.000431327	0.000442066	0.000447779	0.000334221	0.000345816	0.000352832	0.000445615	0.0004609	0.000470662	0.000325643
cbiQ2	0.000187164	0.000204722	0.000212544	0.000225099	0.000337592	0.0003658	0.000216723	0.0002651	0.000281361	0.000348267	0.000358263	0.000420088	0.000285126	0.000300563	0.000304203	0.000324965	0.000402591	0.000417641	0.000203627	0.000229411	0.000340794	0.000390881	0.000394641	0.000396065	0.000223395	0.000310828	0.000338362	0.000347364	0.000347941	0.000363432	0.000201696	0.000277045	0.000281236	0.000300013	0.000366836	0.000394359	0.000324001	0.000350366	0.000359585	0.000374577	0.000379965	0.00041734	0.000277335	0.000285307	0.000289983	0.000315258	0.000337443	0.000337614	0.00033186
llmg_0290	0.000155674	0.000170144	0.000208006	0.000213307	0.000256641	0.000272206	0.00021133	0.000217628	0.000218875	0.000255577	0.000285759	0.00030058	0.000191954	0.000231547	0.000237481	0.000238393	0.00032757	0.000347845	0.000155704	0.000174519	0.000246644	0.000261416	0.000320361	0.000323402	0.000213873	0.000214742	0.000219453	0.000227552	0.000282607	0.000312968	0.000188337	0.000230342	0.000287251	0.000293723	0.000307524	0.000347411	0.000220333	0.000268794	0.000272518	0.000298895	0.000302804	0.000349438	0.000153604	0.000171364	0.000176713	0.000178387	0.000238865	0.000260306	0.000230774
dapD	4.99e-05	5.83e-05	5.91e-05	7.66e-05	0.000107271	0.000117672	5.51e-05	7.89e-05	9.03e-05	9.67e-05	0.000106542	0.000111407	8.12e-05	8.4e-05	9.14e-05	0.000100707	0.000129971	0.000142576	4.7e-05	5.12e-05	8.43e-05	0.000113933	0.000140815	0.000143252	1.75e-05	4.26e-05	9.4e-05	9.48e-05	0.00010254	0.000106791	2.16e-05	4.03e-05	8.45e-05	0.000124638	0.000136502	0.000145921	0.000107701	0.000107808	0.000113566	0.000121885	0.000125031	0.000136389	0.000139711	0.000148487	0.000152886	0.000159308	0.00016491	0.000177031	0.000127352
hipO1	0.00014185	0.000152869	0.000154086	0.000172945	0.00018026	0.000181865	0.000128394	0.000132552	0.000173896	0.000184053	0.000186062	0.000230563	0.00012415	0.000130373	0.000154796	0.000159842	0.000211369	0.000268157	0.000147429	0.000167776	0.000168242	0.000206203	0.000214279	0.000219443	0.000134887	0.000136301	0.000144621	0.000189339	0.000196603	0.000208409	0.000137366	0.000146536	0.000157903	0.000158368	0.000167316	0.000191926	0.000137093	0.00015523	0.000158474	0.000158888	0.00019508	0.000213283	0.000205573	0.000221223	0.00022811	0.000232713	0.000242748	0.000255925	0.000187401
xynD	0.00031906	0.0003486	0.000371485	0.000411299	0.000412115	0.00043495	0.000349706	0.000389962	0.000404776	0.000406476	0.000412234	0.000435732	0.000294969	0.00033583	0.00036467	0.000386343	0.000413791	0.000416739	0.000305709	0.000316083	0.000352268	0.000396674	0.000410527	0.000476039	0.000207284	0.000284779	0.000313387	0.000375892	0.000390146	0.000422451	0.000263893	0.00032312	0.000344144	0.000365337	0.000381031	0.0004207	0.00031346	0.00032696	0.000342163	0.00037332	0.00038258	0.000439211	0.000324337	0.000328512	0.000332099	0.00033939	0.000381566	0.000406063	0.000329947
llmg_0295	3.62e-05	3.65e-05	4.53e-05	5.96e-05	6.17e-05	6.46e-05	4.75e-05	5.13e-05	5.31e-05	7.09e-05	7.35e-05	7.43e-05	4.39e-05	5.34e-05	5.82e-05	6.61e-05	7.03e-05	7.27e-05	3.64e-05	3.69e-05	4.54e-05	7.31e-05	9.45e-05	9.85e-05	4.37e-05	4.39e-05	6.48e-05	8.43e-05	8.54e-05	8.8e-05	4.41e-05	5.1e-05	5.4e-05	5.98e-05	7.74e-05	0.000113201	3.96e-05	4.06e-05	5.88e-05	5.97e-05	6.36e-05	9.04e-05	3.67e-05	4.09e-05	4.13e-05	4.23e-05	5.69e-05	5.83e-05	3.55e-05
rpsD	0.002029721	0.00237972	0.002611769	0.003089671	0.003461755	0.00352531	0.002875864	0.002939102	0.00404628	0.004439011	0.004825381	0.004918072	0.002992411	0.003663273	0.003693048	0.003911901	0.004249634	0.005028848	0.003519312	0.004132197	0.004403797	0.004866414	0.00502993	0.005464065	0.002197452	0.002682862	0.002962112	0.003211398	0.003230432	0.003614441	0.002289066	0.003192906	0.003213538	0.003271471	0.003327326	0.003361438	0.003055937	0.003499954	0.003699267	0.003711226	0.006331594	0.006588701	0.002887216	0.003021686	0.003198583	0.00325648	0.003257358	0.004686685	0.003492319
tex	0.000581491	0.001339819	0.001395507	0.001642477	0.001659378	0.001771692	0.000483094	0.000916939	0.001284999	0.001398556	0.001399067	0.001559538	0.000947277	0.00098363	0.001013954	0.001044012	0.001263689	0.001346234	0.000561773	0.000893341	0.001221545	0.001538723	0.001674111	0.001741438	0.000545948	0.000928354	0.000964464	0.001170292	0.001386684	0.001540764	0.000644299	0.00074288	0.000854577	0.000894929	0.000925668	0.000960681	0.000651035	0.000673084	0.00073188	0.000756708	0.000763808	0.000905415	0.000661748	0.000894552	0.00093703	0.001040745	0.001088677	0.001241276	0.000831828
llmg_0298	0.00051254	0.000547679	0.000558706	0.000687453	0.000688927	0.000706838	0.000543464	0.000581554	0.00059761	0.000697388	0.000727412	0.000761943	0.000687876	0.000756955	0.000761062	0.000804437	0.000858702	0.000884837	0.000692871	0.000729535	0.000762574	0.000774255	0.0008742	0.000892005	0.000696255	0.000712482	0.000735278	0.000817316	0.000846532	0.00085056	0.000492424	0.000535537	0.000538737	0.000645421	0.000650948	0.000657598	0.000481321	0.000495956	0.000531902	0.000582023	0.000605598	0.000613858	0.000421631	0.000506573	0.000523581	0.000538607	0.000538694	0.000562732	0.000466065
add	0.000376119	0.000377443	0.000457277	0.00046955	0.000473418	0.000477218	0.000315906	0.000337954	0.000349386	0.000350619	0.00035219	0.000360091	0.000219885	0.000230704	0.000232839	0.000243675	0.000341466	0.000424887	0.000159963	0.000166876	0.000295001	0.000302204	0.000419189	0.000466518	9.14e-05	9.29e-05	0.000109387	0.000125156	0.000220359	0.000232714	0.000120745	0.000135065	0.000135772	0.000153039	0.000212079	0.00022133	0.000160991	0.000176562	0.000178572	0.000180037	0.000180717	0.000190703	0.000535262	0.000537775	0.000641459	0.000645871	0.00088321	0.00091847	0.000192322
llmg_0300	6.42e-08	2.17e-07	2.93e-07	0.000121269	0.000128534	NA	3.18e-07	0.000124743	0.000131498	0.000175958	0.000182082	NA	7.46e-07	9.13e-05	0.000100539	0.0001572	0.00019088	NA	2.29e-07	2.72e-07	9.13e-05	0.000114893	0.000135707	0.000141697	4.34e-07	3.54e-05	6.3e-05	0.000131506	0.000133126	NA	7.54e-07	3.25e-05	6.13e-05	0.000122058	0.000124529	NA	2.62e-07	2.84e-07	7.19e-05	0.000120128	0.00013546	0.000178563	0.000133046	0.000139799	0.000143772	0.000148616	NA	NA	2.95e-07
llmg_0301	3.15e-05	3.84e-05	4.28e-05	4.99e-05	5.28e-05	5.81e-05	2.59e-05	3.28e-05	3.69e-05	4.87e-05	7.41e-05	7.75e-05	1.86e-05	1.93e-05	2.32e-05	3.56e-05	6.91e-05	7.22e-05	1.22e-05	1.54e-05	2.76e-05	3.87e-05	3.9e-05	3.92e-05	1.25e-05	1.33e-05	1.53e-05	1.55e-05	3.1e-05	4.7e-05	8.86e-06	1.24e-05	1.78e-05	2.11e-05	2.61e-05	2.92e-05	1.59e-05	2.02e-05	2.49e-05	2.54e-05	2.63e-05	3.41e-05	1.92e-05	2.41e-05	2.53e-05	2.98e-05	3.95e-05	4.27e-05	2.46e-05
llmg_0302	0.001404186	0.00141618	0.0022488	0.002432971	0.002482984	0.002486083	0.001550827	0.001582101	0.001847363	0.001919851	0.002150631	0.002407689	0.001694378	0.001745976	0.001782385	0.001834761	0.001841094	0.001899702	0.001865467	0.002040529	0.002378189	0.002443216	0.002810512	0.002954746	0.001026754	0.001309631	0.00154976	0.001706642	0.002033748	0.002071726	0.00074946	0.000977874	0.001089771	0.001179721	0.001371897	0.001435589	0.001043501	0.00119705	0.001311259	0.001350763	0.001358311	0.001428876	0.001651238	0.001812739	0.00196805	0.001989889	0.002099488	0.003122802	0.00146185
llmg_0304	0.000364591	0.000418176	0.0004802	0.000498742	0.000547948	0.000566209	0.000367593	0.000392127	0.000403783	0.000463283	0.000469372	0.000539959	0.000329549	0.000447909	0.000510042	0.000535568	0.000611173	0.000652501	0.000268589	0.000314444	0.000379393	0.000389242	0.00053684	0.000567004	0.000305547	0.00034805	0.00040534	0.000457111	0.000458773	0.00056274	0.000267405	0.000277011	0.000300682	0.000344003	0.000348566	0.000428847	0.000320725	0.000349763	0.000387759	0.000414838	0.000438167	0.000552076	0.000425464	0.000445595	0.000508688	0.000604712	0.000623995	0.000641361	0.000383378
llmg_0305	1.75e-05	1.8e-05	3.43e-05	3.45e-05	3.59e-05	4.33e-05	2.48e-05	2.94e-05	2.98e-05	3.17e-05	3.34e-05	3.85e-05	2.12e-05	2.17e-05	2.22e-05	2.5e-05	2.87e-05	3.15e-05	1.47e-05	1.65e-05	2.08e-05	2.17e-05	4.25e-05	4.41e-05	2.65e-05	2.7e-05	3.65e-05	3.94e-05	3.99e-05	4.93e-05	2.66e-05	2.76e-05	3.02e-05	3.74e-05	3.82e-05	3.91e-05	2.99e-05	3.42e-05	3.54e-05	3.66e-05	3.77e-05	3.8e-05	2.46e-05	2.55e-05	2.77e-05	3.24e-05	3.87e-05	5.45e-05	2.28e-05
llmg_0306	0.000182333	0.000243679	0.000300907	0.000304619	0.00030928	0.000310618	0.000173629	0.000182989	0.000276813	0.000281423	0.000301241	0.000303797	0.00013397	0.000153424	0.000164927	0.000259458	0.000260248	0.000265407	0.000173126	0.00024141	0.000248943	0.000295355	0.000338466	0.000363185	0.000207925	0.00020948	0.000257113	0.000295438	0.000317969	0.000329217	0.000187481	0.000255104	0.000264305	0.000296768	0.00029704	0.000298182	0.000169738	0.000287104	0.000290872	0.000293631	0.000301266	0.000353492	0.000219251	0.000221792	0.000261209	0.000277964	0.000358167	0.000368647	0.000214723
llmg_0307	0.000324089	0.000345123	0.000394709	0.000437458	0.000498261	0.0005085	0.000302727	0.00032972	0.000384888	0.000404755	0.000446901	0.000457182	0.000269142	0.000332231	0.000345196	0.000353358	0.000440336	0.000468227	0.000304855	0.000338762	0.00034771	0.000397292	0.000402531	0.000443067	0.000363323	0.000364558	0.000386282	0.000416651	0.000431583	0.000441647	0.000298772	0.000350965	0.000381117	0.000409021	0.000418247	0.000461597	0.000390001	0.000406556	0.000418481	0.000431093	0.000477086	0.00047813	0.000361952	0.000367801	0.000410585	0.000425466	0.000490725	0.000503958	0.000333169
rimI2	0.000512581	0.000535939	0.000567064	0.000577434	0.000623099	0.000858213	0.000442844	0.000469266	0.000542212	0.000554484	0.000676833	0.000712429	0.000418351	0.000454817	0.000460564	0.000466303	0.000641515	0.000647363	0.000393701	0.000451135	0.000464441	0.000497962	0.000528313	0.000671949	0.000492866	0.000503096	0.000510643	0.000567563	0.000721144	0.000732904	0.000451295	0.000468238	0.000499306	0.000632503	0.00064566	0.000659182	0.00043217	0.000443328	0.000498247	0.000600681	0.000735645	0.000761055	0.000439567	0.000455496	0.000519555	0.000519731	0.000651163	0.000708338	0.000455128
gcp	0.000777586	0.001226112	0.001234271	0.001248414	0.001384137	0.001403182	0.000796101	0.000865926	0.001006415	0.001022917	0.001134942	0.001462583	0.000884364	0.001119452	0.001140283	0.001144816	0.001177653	0.001184097	0.001176021	0.001177517	0.001199127	0.001307346	0.001335954	0.001377233	0.000761599	0.001089447	0.001112788	0.001157689	0.001176406	0.001250004	0.000641913	0.000956397	0.000966363	0.001032958	0.001103256	0.001165644	0.000690291	0.000721053	0.000873971	0.000921899	0.001010432	0.00117111	0.000694503	0.000742635	0.000791621	0.00105401	0.001066375	0.001205841	0.000787263
llmg_0310	4.29e-05	5.32e-05	5.77e-05	6.78e-05	7.46e-05	7.85e-05	3.01e-05	3.37e-05	4.05e-05	5.42e-05	6.6e-05	7.64e-05	1.61e-05	2.89e-05	2.91e-05	2.99e-05	8.28e-05	0.000202177	1.59e-05	2.58e-05	3.33e-05	4.78e-05	5.48e-05	6.2e-05	3.43e-05	4.31e-05	6.71e-05	7.2e-05	7.25e-05	8.38e-05	3.9e-05	4.56e-05	5.21e-05	6.52e-05	6.74e-05	8.81e-05	4.04e-05	4.96e-05	4.99e-05	5.05e-05	5.72e-05	5.92e-05	1.79e-05	1.88e-05	3.79e-05	4.94e-05	5.9e-05	6.93e-05	1.54e-05
llmg_0311	0.001110337	0.001233688	0.001321848	0.001360587	0.00136501	0.001389483	0.000759203	0.000813543	0.000862679	0.000914854	0.000931263	0.000984347	0.000802142	0.000807415	0.00087797	0.000954801	0.001022698	0.001039821	0.000822765	0.000853102	0.000879493	0.000905168	0.000910559	0.000950958	0.000924973	0.000939267	0.000961352	0.00101537	0.001047768	0.001158069	0.000721571	0.000759104	0.000811918	0.000828567	0.000902417	0.000936696	0.000635827	0.000810865	0.000817508	0.000852421	0.000859966	0.000950453	0.0005799	0.000603291	0.000745538	0.000759724	0.0008135	0.000850586	0.000590106
phnD	0.000127301	0.000164137	0.000179578	0.000223966	0.000239394	0.00024985	0.000151437	0.000158699	0.000184203	0.000188218	0.000209206	0.000219159	0.000128478	0.000179963	0.000198705	0.000201657	0.000217302	0.000222037	0.000101756	0.000149902	0.000165701	0.000197942	0.000218273	0.000223176	0.000196463	0.000219491	0.000247309	0.00025187	0.000267678	0.000281565	0.000211484	0.00021186	0.00022111	0.000236823	0.000261804	0.000283985	0.000184699	0.00018851	0.000261974	0.00027757	0.000301968	0.00031375	9.23e-05	9.58e-05	0.000118007	0.000118522	0.000162458	0.000164269	0.000329189
phnC	0.0001493	0.000182034	0.000197746	0.000199197	0.000220378	0.000278194	0.000138317	0.000144392	0.000186346	0.000234671	0.000287928	0.000289319	0.000147106	0.000156056	0.000210629	0.000213128	0.000284795	0.000285374	0.00010339	0.000149032	0.00017104	0.00017932	0.000207322	0.000230972	0.000113634	0.000178595	0.000186605	0.000205588	0.000276573	0.000304678	0.000141633	0.000154896	0.000156431	0.000171423	0.000252729	0.000259866	0.000142564	0.000144241	0.000159119	0.00019225	0.000221646	0.000240783	0.00011667	0.000129492	0.000132856	0.000141271	0.000164849	0.000167474	0.000136509
phnB	7.12e-05	7.27e-05	0.000102065	0.000107016	0.000107315	0.00011148	7.26e-05	7.71e-05	8.99e-05	9.43e-05	0.000132577	0.000133336	5.49e-05	5.5e-05	7.98e-05	8.84e-05	0.000144511	0.000168642	6.47e-05	6.71e-05	7.36e-05	8.18e-05	8.19e-05	0.000103997	3.97e-05	5.43e-05	5.55e-05	7.28e-05	9.83e-05	0.000105029	4.79e-05	4.91e-05	4.93e-05	5.41e-05	7.4e-05	8e-05	4.49e-05	4.82e-05	5.43e-05	6.05e-05	9.19e-05	9.86e-05	6.05e-05	6.16e-05	6.55e-05	6.76e-05	7.52e-05	7.87e-05	6.23e-05
llmg_0315	4.04e-05	4.17e-05	4.61e-05	5.06e-05	7.86e-05	0.000127586	3.79e-05	3.98e-05	7.1e-05	0.000125792	0.000179368	0.00027293	3.51e-05	4.39e-05	4.89e-05	5.31e-05	0.000169911	0.000244284	4.63e-05	4.81e-05	5.3e-05	5.49e-05	7.5e-05	8.24e-05	2.18e-05	3.38e-05	4.11e-05	6.39e-05	7.65e-05	8.46e-05	2.19e-05	3.37e-05	3.45e-05	3.77e-05	6.32e-05	6.71e-05	3.3e-05	3.52e-05	3.61e-05	3.77e-05	7.04e-05	8.1e-05	3.16e-05	3.69e-05	4.63e-05	4.73e-05	6.2e-05	6.51e-05	3.87e-05
cpdC	2.9e-05	3.64e-05	4.84e-05	5.64e-05	6.76e-05	7.98e-05	4.55e-05	5.61e-05	6.93e-05	8.15e-05	8.37e-05	0.000115882	5.13e-05	5.29e-05	6.66e-05	6.66e-05	8.58e-05	8.7e-05	3.18e-05	3.71e-05	5.41e-05	6.03e-05	0.000112105	0.000128673	4.38e-05	4.39e-05	6.77e-05	6.88e-05	7.83e-05	8.9e-05	4.63e-05	5.81e-05	5.81e-05	6.21e-05	6.51e-05	6.71e-05	5.25e-05	5.62e-05	5.63e-05	5.72e-05	5.93e-05	6.49e-05	4.1e-05	4.12e-05	4.38e-05	4.49e-05	6.33e-05	6.53e-05	6.11e-05
llmg_0317	6.07e-05	6.78e-05	7.39e-05	7.71e-05	7.79e-05	7.96e-05	3.74e-05	4.18e-05	5.23e-05	6.24e-05	6.55e-05	7.49e-05	2.51e-05	2.67e-05	3.19e-05	3.28e-05	4.82e-05	6.56e-05	2.45e-05	3.15e-05	3.38e-05	4e-05	4.08e-05	4.36e-05	2.25e-05	2.68e-05	3.55e-05	3.74e-05	4.57e-05	5.94e-05	3.32e-05	4.17e-05	4.94e-05	6.51e-05	9.68e-05	0.000113789	4.35e-05	4.81e-05	5.86e-05	6.99e-05	8.27e-05	0.000107576	5.33e-05	6.38e-05	0.000116484	0.00011717	0.000130691	0.000165662	4.03e-05
tpx	0.000725978	0.000752801	0.000788022	0.000938084	0.001366377	0.001385214	0.000560052	0.00070751	0.000796946	0.000951789	0.001093872	0.00109754	0.000640032	0.000784735	0.000822534	0.000909805	0.001033133	0.001048365	0.000487949	0.000513799	0.000823367	0.000834059	0.000863633	0.000880512	0.000743426	0.000796963	0.000984675	0.000992934	0.001539536	0.001594801	0.000663566	0.000859916	0.000931238	0.001145406	0.00120575	0.001599143	0.000986685	0.000992537	0.001041976	0.001103344	0.001214831	0.001321095	0.000831818	0.000901931	0.001051901	0.00108021	0.00115521	0.001173734	0.000822582
pepN	0.000637868	0.000691524	0.0006963	0.000818536	0.000887832	0.000915882	0.000533469	0.000663042	0.00067817	0.000717306	0.000719274	0.000730057	0.000716588	0.000757007	0.000827709	0.000917561	0.00093383	0.000954819	0.000454076	0.000493739	0.000694267	0.000751278	0.000842219	0.000881144	0.000629608	0.000710053	0.000806119	0.000831534	0.000908549	0.000919274	0.000668752	0.000809717	0.000822229	0.000832286	0.000850516	0.000898304	0.000657269	0.000746554	0.000758603	0.000789449	0.00088026	0.000894567	0.000677427	0.000705626	0.000724716	0.000804658	0.000937235	0.001075933	0.000804441
napC	5.09e-05	5.31e-05	5.46e-05	5.59e-05	0.00010619	0.000125568	4.94e-05	6.07e-05	7.17e-05	9.32e-05	9.56e-05	0.000113887	4.98e-05	6.96e-05	7.9e-05	8.6e-05	8.71e-05	0.000105486	5.41e-05	5.44e-05	5.66e-05	6.14e-05	9.21e-05	9.43e-05	2.96e-05	4.31e-05	8e-05	8.01e-05	8.33e-05	9.62e-05	4.34e-05	6.2e-05	6.42e-05	7.1e-05	9.1e-05	9.41e-05	5.58e-05	6.14e-05	6.78e-05	7.19e-05	8.01e-05	8.18e-05	5.75e-05	5.99e-05	6.39e-05	6.49e-05	7.51e-05	8.05e-05	5.58e-05
napB	0.000211425	0.000214582	0.000231754	0.000242677	0.000281197	0.000297188	0.000240674	0.00027754	0.000342138	0.000348388	0.000357214	0.000374281	0.000241691	0.000252759	0.000288802	0.000308677	0.000371656	0.000418842	0.000263153	0.000292284	0.000308443	0.000331457	0.00040192	0.000581811	0.000229172	0.00023963	0.000249139	0.000264164	0.000359274	0.000359382	0.000256989	0.000291918	0.00039276	0.000402948	0.000428117	0.000499176	0.000276871	0.00027961	0.000330482	0.000349681	0.000436889	0.000482689	0.000331637	0.000338479	0.000343885	0.000356261	0.000410463	0.000413665	0.000195657
llmg_0322	0.00023195	0.000299666	0.000310949	0.000347897	0.000388769	0.000394635	0.000346069	0.000388027	0.000408068	0.000424345	0.000433765	0.000471106	0.00034477	0.000363465	0.000365932	0.000398913	0.000403926	0.00049933	0.000411951	0.000507509	0.000532243	0.000542897	0.00056233	0.000592738	0.000254008	0.000290555	0.000417169	0.000423983	0.000430976	0.000435353	0.000358701	0.000381217	0.000403102	0.000460676	0.000471592	0.000513322	0.000352465	0.000371642	0.000515323	0.000579126	0.000620516	0.000625871	0.000539817	0.00054744	0.000590598	0.000694494	0.000716507	0.000716759	0.000363424
llmg_0323	4.89e-05	4.92e-05	4.95e-05	7.12e-05	8.07e-05	0.00010695	4.3e-05	8.37e-05	8.5e-05	8.91e-05	0.000111727	0.000139617	4.02e-05	8.69e-05	8.75e-05	8.84e-05	0.000105039	0.000106031	6.52e-05	7.04e-05	7.08e-05	0.000112127	0.000130156	0.000171603	5.94e-05	7.6e-05	8.04e-05	9.94e-05	0.000107184	0.000145955	0.000122294	0.000135818	0.000150958	0.000155131	0.000163312	0.000173679	0.000149826	0.000152832	0.000171777	0.000179582	0.000189847	0.000190879	0.00011233	0.000113348	0.00011621	0.000121153	0.000138451	0.000169803	9.48e-05
lmrC	0.000881181	0.001031111	0.001152023	0.001180244	0.001384705	0.001398385	0.001307003	0.001345399	0.00141115	0.00157283	0.001607184	0.001650568	0.001373682	0.001434239	0.001452344	0.001572407	0.001573764	0.001599567	0.001165485	0.00146386	0.001592815	0.001757611	0.00209606	0.002174482	0.00064724	0.000718956	0.001126298	0.001240515	0.001250204	0.001352353	0.001182906	0.001255755	0.001336375	0.001450619	0.001586875	0.001960866	0.001337581	0.001375135	0.001439437	0.00164978	0.001659618	0.001744334	0.001134482	0.001173752	0.001205665	0.001248349	0.001293098	0.001575257	0.001054779
LmrD	0.00027453	0.000286972	0.000382858	0.000460531	0.00049271	0.000619949	0.000477168	0.000513563	0.000606109	0.000678523	0.000852432	0.000947119	0.000582727	0.000660964	0.000698947	0.000792881	0.000806836	0.000995544	0.000296874	0.000319331	0.000732944	0.000949279	0.000970689	0.000983976	0.000123896	0.000259884	0.000356235	0.000389588	0.000477016	0.000540495	0.000174842	0.000247082	0.000413588	0.000474965	0.000659177	0.000664653	0.000597626	0.000656347	0.000661889	0.000668003	0.000713037	0.000787279	0.000408907	0.00046459	0.000481546	0.000555812	0.000664033	0.000688358	0.000456449
murA1	0.000361331	0.000388275	0.000477446	0.000504594	0.000512207	0.000545966	0.000523523	0.00058685	0.000603568	0.000604364	0.000673024	0.000730923	0.000642929	0.000659607	0.000664661	0.000676879	0.000735575	0.000772518	0.000514657	0.000577185	0.000691603	0.000818936	0.000835172	0.000999238	0.000395209	0.000411966	0.000671572	0.0006752	0.000764548	0.000803997	0.000754428	0.000789433	0.00081019	0.000822487	0.000836375	0.000854416	0.00074684	0.000765321	0.000766064	0.000778777	0.000811225	0.00088297	0.00037928	0.000421315	0.000448717	0.000464074	0.000601594	0.00060663	0.000600761
llmg_0327	0.000238265	0.000243489	0.000245886	0.000290515	0.000320314	0.000337033	0.000244809	0.000269203	0.000280128	0.000299531	0.000310495	0.000404723	0.000176833	0.000202319	0.000223642	0.000252639	0.000348672	0.000375002	0.000202185	0.000243882	0.000297099	0.000305054	0.000328589	0.000368494	0.000268279	0.000282419	0.000301552	0.000375673	0.000397007	0.000419661	0.00027647	0.00032346	0.000384584	0.000384664	0.000400029	0.000419206	0.000260763	0.000325564	0.000341262	0.000431126	0.000453277	0.000502477	0.000212344	0.000269947	0.000325527	0.000334759	0.000364525	0.000384304	0.000267411
llmg_0328	6.48e-07	7.23e-07	7.59e-07	NA	NA	NA	1.02e-08	1.28e-07	2.4e-07	NA	NA	NA	1.61e-08	1.18e-07	1.22e-07	4.31e-07	NA	NA	2.87e-07	8.58e-07	1.02e-06	NA	NA	NA	2.09e-07	7.31e-07	7.48e-07	9.11e-07	1.34e-06	NA	1.05e-07	2.8e-07	3.93e-07	1.46e-06	NA	NA	2.05e-07	2.46e-07	2.63e-07	3.1e-07	3.54e-07	NA	2.73e-07	5.49e-07	5.74e-07	6.15e-07	6.26e-07	NA	5.16e-07
llmg_0329	4.2e-05	5.42e-05	5.57e-05	5.66e-05	7.14e-05	8.24e-05	5.03e-05	5.46e-05	7.29e-05	8.22e-05	9.22e-05	0.000103839	3.43e-05	3.79e-05	5.38e-05	6.03e-05	0.000110961	0.000115221	4.15e-05	4.85e-05	5.82e-05	6.05e-05	7.82e-05	8.7e-05	4.06e-05	4.28e-05	5.59e-05	5.61e-05	7.81e-05	8.39e-05	2.95e-05	3.89e-05	4.24e-05	4.45e-05	7.29e-05	8.31e-05	3.1e-05	4.33e-05	6.25e-05	7.48e-05	7.52e-05	8.8e-05	6.42e-05	6.63e-05	6.67e-05	7.19e-05	7.24e-05	7.77e-05	4.81e-05
llmg_0330	4.44e-05	4.67e-05	5.49e-05	6.24e-05	6.46e-05	7.44e-05	5.31e-05	5.57e-05	6.4e-05	7.02e-05	0.000101916	0.000136115	3.34e-05	3.77e-05	3.93e-05	4.17e-05	0.000106497	0.000141496	3.85e-05	4.47e-05	4.67e-05	5.1e-05	6.26e-05	6.32e-05	1.73e-05	1.78e-05	4.07e-05	4.51e-05	6.39e-05	6.66e-05	1.65e-05	1.81e-05	3.33e-05	3.62e-05	5.51e-05	7.09e-05	3.1e-05	3.14e-05	3.46e-05	4.08e-05	5.95e-05	7.36e-05	3.45e-05	4.05e-05	4.64e-05	5.28e-05	5.33e-05	5.82e-05	3.43e-05
llmg_0332	0.000227825	0.000250289	0.000262938	0.000281139	0.000359859	0.000366331	0.000201575	0.000267241	0.000288449	0.000296084	0.000312624	0.000319189	0.000237308	0.000241544	0.000258506	0.00026702	0.00026755	0.000302554	0.000126941	0.000135548	0.000270465	0.000305698	0.000338773	0.000380502	0.000146524	0.000167654	0.000221239	0.000247785	0.000273384	0.000320334	0.000197956	0.000211669	0.000228339	0.000239607	0.000245063	0.000258141	0.000163497	0.000177281	0.000211375	0.000224656	0.000226607	0.000247285	0.000148465	0.000169705	0.000179883	0.000209617	0.00021325	0.00024344	0.000169584
llmg_0333	8.52e-05	0.000120024	0.000183614	0.000185633	0.000189024	0.000197121	0.000188749	0.000200138	0.000201957	0.000214186	0.00024711	0.000271634	0.000157511	0.000168533	0.000206661	0.000215074	0.000219166	0.000246058	8e-05	0.000106532	0.000218396	0.000237824	0.000308842	0.000309075	8.61e-05	8.7e-05	0.000180915	0.000205746	0.000206499	0.000234456	0.000115503	0.000121993	0.000180495	0.000224068	0.00023877	0.000252737	0.000119755	0.000128962	0.000201938	0.000257827	0.000276038	0.000308477	8.87e-05	9.12e-05	0.000138434	0.000189551	0.00020755	0.00021016	0.000159068
llmg_0334	3.57e-05	5.25e-05	8.02e-05	9.03e-05	9.96e-05	0.000108689	8.74e-05	9.69e-05	0.000106135	0.000123396	0.000153041	0.000155032	7.97e-05	9.79e-05	0.000103259	0.00010465	0.000151882	0.000158332	4.84e-05	7.32e-05	0.000128824	0.000137397	0.000194732	0.000203584	3.9e-05	5.37e-05	5.61e-05	6.14e-05	0.000143648	0.000158442	4.44e-05	7.3e-05	7.9e-05	0.000103703	0.000156484	0.000163669	8.96e-05	9.65e-05	0.000157508	0.000177834	0.000179774	0.000187076	9.3e-05	0.000101633	0.00015389	0.000166357	0.00017805	0.000186758	0.000124219
plpA	3.3e-05	3.35e-05	6.47e-05	6.78e-05	7.61e-05	9.51e-05	5.15e-05	5.39e-05	8.28e-05	8.91e-05	9.01e-05	9.6e-05	9.16e-05	0.000106642	0.000108449	0.000112082	0.000112935	0.000117113	9.94e-05	0.000100749	0.000290637	0.000295059	0.000453045	0.000459298	7.29e-05	8.52e-05	9.83e-05	0.000152047	0.000200377	0.000209552	9.39e-05	0.000107565	0.000115143	0.000121487	0.000130772	0.00013975	9.89e-05	0.000111123	0.000113225	0.000121257	0.000145317	0.00015068	0.000122522	0.000124769	0.000136536	0.000166269	0.000171395	0.00017798	0.000102013
plpB	0.000139869	0.000146251	0.000184757	0.000193416	0.000227548	0.000229577	0.000128383	0.000131394	0.000150142	0.000151334	0.000164465	0.000183081	0.000101024	0.00011653	0.000139488	0.000152792	0.000202711	0.000243887	0.000465708	0.000498143	0.000637236	0.000674067	0.00087952	0.000934875	9.43e-05	0.000160269	0.000188822	0.000205716	0.00024189	0.000243946	7.43e-05	0.000102568	0.000115788	0.000121061	0.000144685	NA	0.000148144	0.000159718	0.000163406	0.000170178	0.000196157	0.00019737	0.000258804	0.000276669	0.000332762	0.000397708	0.000410093	0.000418885	0.000170168
plpC	3e-05	3.04e-05	4.28e-05	5.03e-05	5.62e-05	6.12e-05	2.76e-05	2.9e-05	4.3e-05	4.44e-05	5.9e-05	6.38e-05	3.52e-05	3.81e-05	4.63e-05	5.08e-05	6.74e-05	6.94e-05	0.000158641	0.00016403	0.000192563	0.000233234	0.000235829	0.000248079	7.29e-05	7.38e-05	7.51e-05	7.81e-05	0.000113946	0.000120685	6.24e-05	6.74e-05	6.77e-05	7.27e-05	7.6e-05	7.74e-05	8.68e-05	8.88e-05	8.96e-05	9.15e-05	0.000114508	0.000124995	8.37e-05	0.000108801	0.000117084	0.000123514	0.000141323	0.000143342	8.49e-05
dar	9.69e-05	0.000111677	0.000113336	0.000132261	0.000200893	0.000216326	0.000110183	0.00011745	0.000192264	0.000209773	0.000250101	0.000264396	8.65e-05	0.000117055	0.000221138	0.000227589	0.000249583	0.0002874	0.000387926	0.000455595	0.000460514	0.000493279	0.000524841	0.000573599	0.000172185	0.000197252	0.000201069	0.000244651	0.000249078	0.000262431	0.00010902	0.000139275	0.000142796	0.000145688	0.000201163	0.000236967	0.000130554	0.000177118	0.000210172	0.000232134	0.000264656	0.000288742	0.000254096	0.000257224	0.000343798	0.000376643	0.0004025	0.000425665	0.000233122
plpD	0.000304132	0.000329836	0.000351371	0.000415488	0.000421436	0.000464965	0.000287013	0.000305383	0.000310763	0.000344548	0.0003679	0.000376604	0.00023338	0.000236982	0.000248744	0.000266024	0.0002952	0.000348799	0.000496287	0.000538599	0.000827426	0.000940416	0.001172428	0.001392037	0.00023289	0.000243501	0.00024606	0.00024882	0.00055382	0.000558048	0.00019917	0.000199331	0.000261734	0.000281998	0.000317416	0.00032293	0.000252899	0.000264449	0.000323617	0.000332144	0.000357057	0.000377006	0.000387848	0.000400015	0.000545809	0.000546965	0.000783324	0.000842875	0.000419847
llmg_0341	0.00016243	0.000605522	0.000608358	0.000638605	0.000662299	0.000724742	0.000102421	0.000538053	0.000555746	0.000561026	0.000668625	0.000692042	0.000372768	0.000375377	0.000542685	0.000563849	0.000579881	0.00059584	0.000587645	0.000634829	0.0011378	0.001138624	0.001149884	0.001154617	0.000369128	0.000411891	0.000560357	0.000613107	0.000675226	0.000725793	0.000377839	0.000387856	0.000452746	0.000506615	0.000566682	0.000628564	0.000457913	0.00047849	0.000480231	0.000482064	0.000580123	0.000607902	0.00058577	0.00060116	0.00076979	0.000815973	0.000868702	0.00094773	0.000640787
llmg_0342	0.000265174	0.000376197	0.000377454	0.000408406	0.000443832	0.000459277	0.000262488	0.000378512	0.000403077	0.000428501	0.000451525	0.000491225	0.000363099	0.000381716	0.00041513	0.000424612	0.000434554	0.000461884	0.00049366	0.00061477	0.000650711	0.000713238	0.000743272	0.0008329	0.000263023	0.000332029	0.000351139	0.000402547	0.000524101	0.000552079	0.000207203	0.000226109	0.000275134	0.000388169	0.000402713	0.000451267	0.000310548	0.000374133	0.000395099	0.000433846	0.000477034	0.000487774	0.000359139	0.000440747	0.000522365	0.000584013	0.000598659	0.000662636	0.000417674
llmg_0343	0.000344838	0.000349065	0.000372588	0.00048857	0.000512027	0.000532969	0.000355343	0.000379286	0.000419894	0.000420114	0.000499343	0.000533964	0.000296752	0.000305908	0.000383238	0.000401779	0.000435174	0.00046453	0.00053239	0.000572231	0.000648523	0.000707377	0.000795718	0.000938024	0.000296983	0.000332126	0.000354116	0.0003592	0.000374637	0.000467545	0.000299993	0.000302563	0.000304237	0.000316459	0.000324605	0.000326722	0.00029669	0.000296779	0.000403853	0.000411018	0.000424026	0.000446249	0.000425503	0.000432482	0.000436906	0.000443494	0.000534381	0.000535351	0.00046874
cbiO	0.000103974	0.000122115	0.000126631	0.000158348	0.000163598	0.000176337	0.000102464	0.000107349	0.000161821	0.000164	0.000248645	0.000261519	0.000100699	0.000102157	0.000173384	0.000187498	0.000238106	0.000250975	0.000154919	0.000168143	0.000218811	0.000221068	0.000226752	0.000227235	6.17e-05	7.89e-05	0.000111361	0.000118049	0.000151219	0.00016967	6.2e-05	7.69e-05	8.04e-05	8.5e-05	0.000138619	0.000169461	7.66e-05	7.87e-05	9.57e-05	0.000113791	0.000134561	0.000152997	9.57e-05	0.0001118	0.000120842	0.00013224	0.000155801	0.000163984	0.000114932
cbiQ	4.66e-05	4.82e-05	4.92e-05	5.09e-05	5.68e-05	6.52e-05	4.43e-05	4.74e-05	4.97e-05	5.3e-05	8.3e-05	8.78e-05	2.59e-05	2.61e-05	3.78e-05	4.66e-05	9.48e-05	9.71e-05	6.24e-05	6.53e-05	6.67e-05	7.24e-05	7.27e-05	8.21e-05	1.45e-05	4.67e-05	4.84e-05	5.07e-05	7.36e-05	NA	1.85e-05	2.54e-05	2.82e-05	3.59e-05	5.09e-05	NA	2.95e-05	3.53e-05	3.6e-05	3.72e-05	5.12e-05	5.46e-05	4.03e-05	4.12e-05	6.48e-05	7.13e-05	7.69e-05	7.76e-05	4.52e-05
fhuC	0.000605002	0.000749451	0.00082364	0.000863338	0.000873438	0.000930219	0.000493625	0.000545163	0.000547571	0.000570591	0.000579395	0.000621544	0.000481369	0.000499561	0.000671248	0.000689071	0.000728213	0.000766623	0.000642502	0.000722717	0.000756575	0.00076665	0.000947362	0.000969325	0.00033175	0.000359692	0.000378739	0.000384122	0.000555492	0.000595189	0.000207803	0.000227144	0.000246602	0.000273995	0.000277697	0.000312922	0.00018265	0.00025019	0.000267131	0.000284129	0.00028521	0.000299092	0.000626096	0.000646684	0.000759909	0.000809632	0.000815448	0.000845514	0.000320396
fhuB	4.53e-05	4.87e-05	6.58e-05	6.86e-05	7.54e-05	9.58e-05	4.54e-05	5.57e-05	7.19e-05	8.42e-05	9.05e-05	9.41e-05	2.88e-05	3e-05	3.75e-05	5.27e-05	9.12e-05	9.64e-05	3.91e-05	4.22e-05	5.67e-05	7.5e-05	9.66e-05	0.000110135	1.1e-05	1.67e-05	2.85e-05	3.21e-05	6.65e-05	7.53e-05	1.45e-05	1.52e-05	3.13e-05	3.2e-05	3.7e-05	6.13e-05	3.06e-05	3.29e-05	3.96e-05	4.2e-05	5.15e-05	6.21e-05	4.27e-05	4.3e-05	7.18e-05	8.67e-05	9.23e-05	9.9e-05	4.83e-05
fhuG	0.00011032	0.000138331	0.000143372	0.000166567	0.000179664	0.000187092	0.000124881	0.000147944	0.000162127	0.000168365	0.000189194	0.000197161	0.000112708	0.000129038	0.000159263	0.000164806	0.000196551	0.000208067	0.00019642	0.000214552	0.000223635	0.000227085	0.000235213	0.000373609	7.57e-05	8.34e-05	8.44e-05	0.00010291	0.000123332	0.000181091	5.36e-05	5.48e-05	5.67e-05	7.23e-05	7.73e-05	8.33e-05	7.13e-05	8.71e-05	8.97e-05	9.78e-05	9.84e-05	0.000101771	0.00017381	0.000178406	0.000184725	0.000185418	0.000191384	0.000251644	8.91e-05
fhuD	0.000267319	0.000273131	0.00027359	0.000293116	0.000299063	0.000303367	0.000221705	0.000234189	0.00024535	0.000299865	0.000304069	0.000325637	0.000288098	0.000317478	0.000319832	0.000323337	0.000326211	0.00041355	0.000687477	0.000732765	0.000750963	0.000756702	0.000823714	0.000829735	0.000141779	0.000234667	0.000272259	0.000286337	0.000437512	0.000449879	7.51e-05	0.000117079	0.000173266	0.00018021	0.000189534	0.000195997	0.000134324	0.000137231	0.000142548	0.000152704	0.000239637	0.00026871	0.000325299	0.000327685	0.000383766	0.00039099	0.000420599	0.000428043	0.000163427
fhuR	4.29e-05	5.89e-05	6.01e-05	6.35e-05	6.44e-05	8.17e-05	4.88e-05	5.29e-05	5.62e-05	7.12e-05	7.34e-05	7.98e-05	4.33e-05	4.36e-05	4.98e-05	5.91e-05	7.85e-05	8.95e-05	4.14e-05	4.4e-05	4.47e-05	4.59e-05	7.84e-05	8.32e-05	4.32e-05	5.44e-05	5.82e-05	6.54e-05	7.56e-05	7.71e-05	4.15e-05	4.71e-05	5.14e-05	5.31e-05	6.52e-05	6.68e-05	3.68e-05	4.22e-05	4.98e-05	5.33e-05	6.72e-05	9.53e-05	4.61e-05	5.32e-05	5.44e-05	5.81e-05	6.17e-05	6.86e-05	3.65e-05
llmg_0351	0.000100539	0.000103053	0.000121831	0.000146513	0.000152559	0.00016114	0.000145613	0.000146959	0.000149994	0.000153023	0.000169009	0.000177962	9.18e-05	9.75e-05	0.000101769	0.000114408	0.000164136	0.000180694	8.75e-05	8.79e-05	9.4e-05	0.000103703	0.00015559	0.000162459	6.24e-05	7.57e-05	8.71e-05	9.43e-05	0.000140883	0.000142296	7.31e-05	7.49e-05	9.81e-05	0.000108618	0.00012234	0.000126637	6e-05	6.24e-05	7.32e-05	8.17e-05	0.000127998	0.000134347	6.48e-05	7.24e-05	7.67e-05	7.72e-05	7.83e-05	8.09e-05	8.62e-05
llmg_0352	0.000119653	0.000121075	0.000131002	0.00013927	0.000146159	0.000162167	0.000106825	0.000112164	0.000119863	0.000126166	0.00013978	0.000157298	7.95e-05	8.36e-05	8.39e-05	8.59e-05	0.000124375	0.000179246	6.62e-05	8.23e-05	8.82e-05	0.000118301	0.000136804	0.000145496	4.15e-05	4.6e-05	7.49e-05	8.44e-05	0.000133204	0.000137488	4.24e-05	5.28e-05	6.86e-05	8.87e-05	0.000118181	0.000120759	5.18e-06	4.89e-05	5.23e-05	5.45e-05	0.000105918	0.00011505	3.24e-06	6.42e-05	7.4e-05	7.58e-05	7.86e-05	8.92e-05	6.76e-05
llmg_0353	4.55e-05	5.18e-05	5.8e-05	5.9e-05	7.25e-05	8.54e-05	5.3e-05	6.02e-05	6.14e-05	6.28e-05	6.81e-05	7.12e-05	3.54e-05	3.69e-05	5.69e-05	6.89e-05	6.98e-05	7.14e-05	2.56e-05	2.79e-05	4.92e-05	5.29e-05	6.85e-05	7.71e-05	2.37e-05	3.21e-05	3.61e-05	3.7e-05	5.89e-05	6.67e-05	2.64e-05	3.4e-05	3.57e-05	3.75e-05	4.82e-05	5.06e-05	3.15e-05	3.63e-05	3.9e-05	4.21e-05	5.26e-05	6.95e-05	3.89e-05	4.53e-05	5.74e-05	6.91e-05	7.02e-05	8.03e-05	4.99e-05
llmg_0354	5.37e-05	5.73e-05	6.36e-05	6.77e-05	9.51e-05	0.000111095	4.98e-05	5.84e-05	6.95e-05	9.06e-05	0.000105066	0.000113095	6.54e-05	7.98e-05	9.58e-05	0.000102149	0.000145291	0.000154268	5.48e-05	5.71e-05	0.000100535	0.000111979	0.000162625	0.000174582	5.85e-05	8.42e-05	8.73e-05	0.00010063	0.000126457	0.000144924	9.91e-05	0.000116987	0.000126126	0.000131555	0.00014479	0.000157092	8.9e-05	0.000120494	0.000120985	0.00013517	0.000140002	0.000144263	7.46e-05	7.96e-05	8.06e-05	0.000100547	0.000123725	0.000133083	7.63e-05
pmg	0.001931532	0.001941539	0.002061162	0.00211022	0.003098517	0.003227715	0.002099733	0.002147434	0.002985584	0.003063249	0.003165582	0.003365359	0.002284466	0.002311335	0.002865602	0.002982465	0.003408283	0.003667317	0.002388883	0.00245662	0.003063663	0.003213237	0.003311387	0.003757853	0.001651613	0.001805503	0.002344175	0.002501118	0.002841975	0.002904188	0.002035146	0.002160177	0.002184017	0.002722249	0.003051361	0.003104973	0.002379223	0.002459283	0.002532586	0.002876979	0.002973071	0.003084585	0.002260894	0.00237453	0.002641439	0.002642195	0.002847186	0.003619099	0.002894395
ahpC	0.001117843	0.001180072	0.001341406	0.001447527	0.001570583	0.001688216	0.000728033	0.001096914	0.001218431	0.001256685	0.001426568	0.001626435	0.000960424	0.001018718	0.001259779	0.001476359	0.00172186	0.001734172	0.000590975	0.000943702	0.00100731	0.001093668	0.001140275	0.0013294	0.001223712	0.001314134	0.00140942	0.001526918	0.001698342	0.001723773	0.00073139	0.000825894	0.00090016	0.000936301	0.001332894	0.001422757	0.001044939	0.001150111	0.001154455	0.001219794	0.001342516	0.001594375	0.001056259	0.001203881	0.001587319	0.001601896	0.001634085	0.001728022	0.001481875
ahpF	0.000358372	0.000440401	0.000571104	0.000610013	0.000744854	0.000752291	0.000445872	0.000467812	0.000512815	0.00059869	0.000652788	0.000668984	0.00060592	0.000608161	0.000848928	0.000923685	0.000929171	0.000952638	0.000228022	0.000271571	0.000614813	0.000709751	0.000803282	0.000811141	0.00065648	0.000728037	0.00077894	0.000984853	0.00102889	0.001152139	0.00068344	0.000861987	0.0008654	0.000897888	0.000905453	0.001000724	0.000761855	0.000792144	0.00085108	0.000863854	0.000994922	0.001122114	0.00049506	0.000727569	0.000729734	0.000754458	0.000901181	0.000943217	0.000897976
pbp2B	0.000212668	0.00021857	0.000280122	0.000285455	0.000334924	0.000344209	0.000280216	0.000299389	0.000310152	0.00034099	0.000445613	0.000454595	0.000253407	0.000277377	0.000404178	0.00043054	0.000506475	0.000536782	0.000221113	0.000233649	0.00044581	0.00049622	0.000572034	0.00059303	0.000230707	0.000299925	0.000361598	0.000390166	0.000446685	0.000479393	0.000348686	0.000408412	0.000447088	0.00045222	0.000493312	0.000523322	0.000289129	0.000333032	0.000336321	0.000344376	0.000350717	0.000503223	0.000236024	0.00030232	0.000310306	0.000334854	0.000390533	0.000422648	0.000362858
recR	0.000235991	0.000306561	0.000397213	0.000457261	0.000461815	0.000510344	0.000368329	0.000378213	0.000413245	0.000434197	0.00044774	0.000449946	0.000329914	0.000348398	0.000350578	0.000376407	0.000442232	0.000450769	0.000281883	0.000285897	0.000440347	0.000471435	0.000600766	0.000628311	0.000285255	0.000295452	0.000516382	0.000524345	0.000550654	0.000583136	0.000438439	0.000487795	0.000500157	0.000506639	0.000536896	0.000548121	0.00040264	0.000410576	0.000411079	0.00044723	0.000456701	0.00047722	0.000226042	0.000262736	0.000385022	0.000412347	0.000414199	0.000460837	0.000314304
llmg_0360	0.000192948	0.00020928	0.000237015	0.000302018	0.000360773	0.000380419	0.000217238	0.000329067	0.000405623	0.000432094	0.000445927	0.000513444	0.000338196	0.000408754	0.000485005	0.000508166	0.000523044	0.000532782	0.000231124	0.000266193	0.0004253	0.000525406	0.000709749	0.000726505	0.000404447	0.000410078	0.000428201	0.000590707	0.000622741	0.000692274	0.00045023	0.00061928	0.000628372	0.000635668	0.000654376	0.000735221	0.000439646	0.00049862	0.000516175	0.000529327	0.000557801	0.000575697	0.000441821	0.000443266	0.000474488	0.00050428	0.000509798	0.000547491	0.000483353
murF	0.000337808	0.000351655	0.000470142	0.000541089	0.000551526	0.000645843	0.000303185	0.000327329	0.00037835	0.00046544	0.000494772	0.000505298	0.000294548	0.000330139	0.000351268	0.000351894	0.000416536	0.000491578	0.00023253	0.000245686	0.000381876	0.00040755	0.000491017	0.000571457	0.000170927	0.000211746	0.000213982	0.000252148	0.000405437	0.000475955	0.000176486	0.00017946	0.000192074	0.00020736	0.000333093	0.000342103	0.000209326	0.000212695	0.000223311	0.000236589	0.00033236	0.000354592	0.000250913	0.000251267	0.000329687	0.000442733	0.000504232	0.000586721	0.000339352
dppA	9.18e-06	4.37e-05	6.34e-05	6.46e-05	6.7e-05	7.46e-05	1.11e-05	4.52e-05	6.42e-05	9.48e-05	9.61e-05	0.000105594	2.13e-05	2.15e-05	5.17e-05	5.41e-05	9.53e-05	9.77e-05	1.96e-05	2.75e-05	6.16e-05	6.29e-05	6.41e-05	6.46e-05	9.23e-06	1.53e-05	1.72e-05	2.06e-05	5.72e-05	5.77e-05	1.01e-05	1.2e-05	1.51e-05	2.36e-05	3.21e-05	3.67e-05	1.58e-05	1.96e-05	2.31e-05	2.49e-05	2.79e-05	3.12e-05	2.61e-05	2.83e-05	4.52e-05	6.09e-05	6.59e-05	6.92e-05	2.85e-05
dppB	3.61e-05	4.78e-05	5.41e-05	8.1e-05	8.17e-05	9.44e-05	3.71e-05	4.77e-05	5.03e-05	6.36e-05	6.71e-05	0.000123122	1.83e-05	1.84e-05	4.24e-05	4.5e-05	7.8e-05	0.000117316	3.27e-05	4.66e-05	5.18e-05	5.4e-05	7.18e-05	7.83e-05	9.77e-06	1.15e-05	3.42e-05	3.97e-05	5.86e-05	6.72e-05	7.04e-06	1.55e-05	2.05e-05	2.12e-05	2.82e-05	3.61e-05	2.13e-05	2.2e-05	2.39e-05	2.7e-05	3.04e-05	3.83e-05	1.98e-05	2.19e-05	5e-05	5.42e-05	8.36e-05	0.000102834	3.39e-05
dppC	3.99e-05	5.94e-05	7.59e-05	7.91e-05	7.92e-05	8.13e-05	3.04e-05	4.62e-05	6.35e-05	8.29e-05	8.83e-05	9.73e-05	2.59e-05	2.73e-05	3.39e-05	3.45e-05	8.72e-05	9.57e-05	2.2e-05	2.72e-05	4.55e-05	4.76e-05	7.89e-05	8.88e-05	6.72e-06	1.37e-05	1.82e-05	2.87e-05	4.54e-05	4.65e-05	8.99e-06	1.49e-05	2.29e-05	2.57e-05	2.96e-05	3.1e-05	1.5e-05	2.41e-05	2.48e-05	2.79e-05	2.94e-05	2.97e-05	1.77e-06	2.25e-05	4.1e-05	4.44e-05	5.39e-05	5.68e-05	2.07e-05
dppD	9.9e-06	5.24e-05	5.63e-05	6.63e-05	6.9e-05	8.15e-05	7.34e-06	5.37e-05	6.11e-05	6.64e-05	0.000100351	0.000117259	2.81e-05	3.03e-05	5.22e-05	5.36e-05	6.14e-05	0.000105903	1.86e-05	2.99e-05	5.49e-05	6.3e-05	6.48e-05	6.53e-05	1.09e-05	1.17e-05	1.95e-05	2.13e-05	5.36e-05	6.04e-05	5.92e-06	1.38e-05	2.68e-05	2.72e-05	2.84e-05	3.43e-05	2.56e-05	2.58e-05	2.78e-05	2.97e-05	3.2e-05	3.93e-05	2.84e-05	3.61e-05	5.77e-05	5.87e-05	7.2e-05	7.81e-05	3.85e-05
dppF	4.44e-05	4.83e-05	6.69e-05	7.38e-05	8.81e-05	8.99e-05	6.21e-05	7.36e-05	9.16e-05	9.2e-05	9.84e-05	0.000121595	6.31e-05	7.15e-05	7.55e-05	8.17e-05	9.77e-05	0.00011325	4.63e-05	5e-05	5.99e-05	7.23e-05	8.31e-05	0.000119551	5.14e-05	6.51e-05	7.84e-05	7.85e-05	9.75e-05	9.83e-05	4.88e-05	6.78e-05	6.98e-05	7.37e-05	7.64e-05	0.000104162	5.06e-05	5.79e-05	6.32e-05	6.39e-05	6.7e-05	6.87e-05	4.73e-05	4.78e-05	4.98e-05	6.17e-05	8.05e-05	8.09e-05	5.52e-05
prfC	0.000365339	0.000419527	0.000427707	0.000432821	0.000433971	0.000474249	0.000432338	0.000441002	0.000446396	0.000454071	0.000516556	0.000554966	0.000404073	0.000423018	0.000458538	0.000478294	0.000545335	0.000561493	0.000465243	0.000466087	0.00048475	0.000542214	0.000544458	0.000600023	0.000423762	0.000432013	0.00045281	0.000463537	0.000506894	0.000669025	0.000410316	0.000450082	0.000523263	0.000536829	0.00054166	0.000565448	0.000318635	0.000491798	0.000512208	0.000516602	0.000568306	0.000668835	0.000401578	0.000434711	0.000509428	0.000514051	0.000533962	0.000578711	0.000362804
rheA	0.000398469	0.000410672	0.00042312	0.000435167	0.000443458	0.000443815	0.000482451	0.000513722	0.000588719	0.000595847	0.000601862	0.000638698	0.000462669	0.000510052	0.000596861	0.00068663	0.00069543	0.000771532	0.00060918	0.000618557	0.000631699	0.000649062	0.000663454	0.000894605	0.000362042	0.000419051	0.000458832	0.000463341	0.000509458	0.000544954	0.000531268	0.000575227	0.000607194	0.000693496	0.000733515	0.00086612	0.000584899	0.000708451	0.000715456	0.000760691	0.000776905	0.000983016	0.000734256	0.000758132	0.00080383	0.000815421	0.000947886	0.000998719	0.000662711
eraL	0.000390937	0.000394637	0.000480503	0.000518199	0.000525687	0.000574934	0.000421432	0.000464877	0.000527288	0.000546334	0.000573826	0.000583558	0.000500712	0.000534691	0.000577211	0.000596085	0.000600633	0.000652923	0.000412286	0.000461254	0.000535594	0.000561638	0.000678159	0.000689115	0.000176753	0.000264228	0.000506398	0.00051665	0.000518723	0.000725691	0.000183324	0.000401098	0.00048987	0.000507861	0.000635712	0.000678267	0.000414845	0.000427703	0.00049757	0.000499698	0.000528184	0.00053761	0.00045624	0.000467402	0.000490004	0.000494116	0.000497002	0.000583402	0.000334787
asnB	4.71e-05	4.83e-05	5.12e-05	5.9e-05	6.24e-05	7.12e-05	4.4e-05	4.89e-05	5.63e-05	5.82e-05	6.05e-05	8.66e-05	2.58e-05	3.78e-05	3.81e-05	4.33e-05	6.1e-05	8.73e-05	3.35e-05	3.91e-05	3.96e-05	4.17e-05	4.4e-05	6.48e-05	2.94e-05	3.05e-05	3.05e-05	4.23e-05	4.3e-05	7.48e-05	2.44e-05	2.8e-05	2.8e-05	3.27e-05	5.28e-05	5.39e-05	3.22e-05	3.45e-05	4.47e-05	4.59e-05	5.21e-05	5.49e-05	4.89e-05	5.39e-05	5.99e-05	6.92e-05	7.05e-05	9.61e-05	7.19e-05
fpg	0.000266322	0.000286582	0.000310249	0.000321111	0.000352674	0.000379658	0.000238242	0.000241711	0.000264966	0.000308809	0.00033254	0.000348676	0.000204082	0.000250648	0.000303508	0.000325067	0.000328402	0.000371785	0.000214338	0.000236089	0.000243118	0.000310915	0.000331939	0.000345072	0.000228175	0.000230732	0.00023693	0.000284275	0.000346213	0.000410386	0.000255955	0.000335615	0.00035052	0.000358698	0.000366775	0.000425367	0.000306472	0.000329773	0.00033883	0.000359751	0.000421111	0.000443405	0.000251091	0.000255785	0.000367574	0.000367875	0.000377043	0.000377984	0.000291627
recA	0.000334664	0.000497723	0.000698563	0.000700043	0.000739526	0.000806017	9.13e-05	0.000301538	0.000429263	0.000693195	0.000740165	0.000781749	0.000102267	0.000592116	0.000613546	0.000669073	0.000702751	0.000819353	0.000485638	0.000533773	0.000621456	0.000656296	0.00066175	0.000764759	0.000584253	0.000585181	0.000710441	0.000755299	0.000775755	0.000783421	0.000569704	0.000578965	0.000596396	0.000603242	0.000621803	0.000719871	0.000523447	0.000549452	0.000565721	0.000589354	0.00059074	0.000598676	0.00063816	0.000691492	0.000697024	0.000774037	0.000789491	0.000912307	0.000711917
llmg_0375	0.000566375	0.00068978	0.000754415	0.000778318	0.0009066	0.001024177	0.000658713	0.000808694	0.0008605	0.000962034	0.000965572	0.001040506	0.000585308	0.00061398	0.000739821	0.000759444	0.000994376	0.001100006	0.000813771	0.000873987	0.000953826	0.001015691	0.001043893	0.001058138	0.000160277	0.000200507	0.000338586	0.000389686	0.000502707	0.000542426	0.000192822	0.000223075	0.000266309	0.00029812	0.00031121	0.000418744	0.000371172	0.000402365	0.000422696	0.000479047	0.000498462	0.000531398	0.000671285	0.000684116	0.000981301	0.000991434	0.001104342	0.001122319	0.000668673
llmg_0376	0.000242924	0.000742015	0.000857195	0.000866592	0.000927136	0.001154976	0.00021044	0.000893314	0.000998339	0.001010652	0.001013112	0.001060725	0.00061525	0.000661937	0.000932996	0.000938032	0.001092726	0.001104647	0.000817967	0.00084703	0.001168338	0.001269416	0.001319805	0.001374988	0.000234618	0.000250932	0.00025454	0.000259102	0.000395721	0.000397892	0.000230421	0.000240761	0.000302712	0.000310508	0.000343696	0.00037361	0.000390793	0.000420258	0.000421968	0.000436767	0.000444137	0.000448971	0.000626183	0.00062627	0.000652941	0.000746907	0.00108599	0.001118529	0.000797906
llmg_0377	0.000161379	0.000190683	0.000195381	0.000223291	0.000223854	0.000232588	0.000149008	0.000174458	0.000191014	0.00019909	0.000206037	0.000217877	0.00012219	0.00012998	0.000241765	0.000252111	0.000257335	0.000260949	0.000136126	0.000168074	0.000190972	0.000195247	0.00019602	0.000270223	0.00018187	0.000182352	0.000214692	0.000243464	0.000249985	0.000258985	0.000150048	0.000162762	0.000183941	0.000196117	0.000199293	0.00023075	0.000172488	0.000175916	0.000207726	0.00023763	0.000263944	0.000283889	0.000178195	0.000192156	0.000208273	0.000212115	0.0002502	0.000252964	0.000143999
llmg_0378	5.4e-05	7.05e-05	0.000195542	0.000240364	0.00025944	0.000262486	5.49e-05	6.12e-05	6.78e-05	7.46e-05	0.000162607	0.000211235	6.74e-05	6.83e-05	7.95e-05	8.23e-05	0.00014626	0.000153055	3.52e-05	3.72e-05	6.56e-05	6.74e-05	0.000186385	0.000192168	3.27e-05	3.59e-05	3.8e-05	3.99e-05	0.000189133	0.000238289	2.52e-05	2.8e-05	3.08e-05	3.57e-05	0.000129986	0.000135092	2.78e-05	2.98e-05	5.31e-05	5.91e-05	0.000153212	0.000158149	4.01e-05	4.48e-05	5.64e-05	6.2e-05	0.000202828	0.000214738	3.08e-05
llmg_0379	0.000672095	0.000679255	0.00071964	0.00074311	0.000748924	0.000801057	0.000553214	0.000575693	0.000615939	0.000681339	0.000699832	0.000755946	0.000523725	0.000619214	0.000624603	0.000642665	0.000827484	0.000857111	0.000486581	0.000492523	0.000535603	0.000585864	0.000647357	0.000680619	0.000248511	0.000435644	0.000608082	0.000624524	0.000648506	0.000663868	0.000196542	0.000358364	0.000516852	0.000583781	0.000590397	0.000655087	0.000501649	0.000517069	0.000518132	0.000558799	0.000560879	0.000596971	0.000579655	0.000580361	0.000587399	0.000593073	0.000680623	0.000693501	0.000533398
llmg_0380	0.000161378	0.000166895	0.00016782	0.000187494	0.000194707	0.000203377	0.000146569	0.000157845	0.000173217	0.000175132	0.000202404	0.000209939	0.000135212	0.000136711	0.000151721	0.000161839	0.000172074	0.000221984	0.000107932	0.000120479	0.000140096	0.000146616	0.000169096	0.000186543	7.17e-05	9.94e-05	0.000131567	0.000133341	0.000141265	0.000205918	7.13e-05	8.8e-05	0.000127343	0.000128051	0.00016304	0.000170502	0.000133349	0.000139924	0.00014202	0.000144353	0.000161946	0.00017486	0.000157449	0.000164386	0.00017092	0.000179746	0.00018045	0.000230214	0.00015566
llmg_0381	8.98e-05	9.11e-05	9.2e-05	9.57e-05	9.65e-05	0.000106746	8.4e-05	9.13e-05	9.39e-05	0.000146976	0.000157924	0.000171749	6.14e-05	6.5e-05	7.05e-05	7.49e-05	0.000134924	0.000138348	5.51e-05	5.9e-05	6.05e-05	9.18e-05	9.2e-05	0.000101296	1.61e-05	2.32e-05	6.08e-05	7.02e-05	7.77e-05	7.81e-05	1.65e-05	2.21e-05	5.29e-05	5.71e-05	6.35e-05	6.7e-05	3.2e-05	3.22e-05	5.03e-05	5.12e-05	6.04e-05	7.17e-05	4.49e-05	4.68e-05	7.95e-05	8.37e-05	9.62e-05	0.000125385	5.76e-05
llmg_0382	0.000514115	0.000518766	0.00054302	0.000573619	0.000669564	0.000736691	0.000495033	0.000612115	0.000664512	0.000672999	0.000686518	0.000752888	0.000416868	0.000446598	0.000700212	0.000710639	0.000723678	0.000766388	0.000513247	0.000528473	0.000544726	0.000550282	0.000591813	0.000714857	0.000481094	0.000481712	0.000564389	0.000564943	0.000572424	0.00069023	0.000425412	0.000444335	0.000467111	0.000506512	0.000531423	0.000742871	0.000438304	0.000525812	0.000539668	0.000561717	0.00057903	0.000596343	0.000492111	0.000495118	0.000512974	0.000542748	0.000570877	0.000746861	0.000522805
ppnK	0.000252639	0.000291463	0.000347559	0.000358475	0.000410409	0.000428584	0.000346202	0.000362688	0.000362825	0.000380108	0.000381524	0.000400821	0.000294329	0.000369963	0.000396359	0.000402731	0.000423444	0.000436046	0.00025008	0.000283469	0.000387526	0.000431857	0.000451571	0.000474712	0.000273947	0.000285981	0.000438113	0.000441229	0.000443992	0.000449551	0.000296462	0.000304704	0.000459608	0.000468542	0.000494204	0.000502151	0.000314842	0.000328342	0.000413012	0.000461431	0.000473799	0.000516424	0.00022734	0.000298808	0.000306069	0.000317385	0.000321953	0.000410292	0.000323892
rluE	0.00100246	0.00118548	0.001243578	0.001280115	0.001282196	0.001283876	0.000925388	0.001204088	0.001220336	0.001251954	0.001259094	0.001274701	0.000867032	0.001058728	0.00111008	0.00112457	0.001264285	0.001270771	0.001082012	0.001145243	0.001215384	0.001255303	0.001322274	0.001379969	0.001110926	0.00126427	0.001291212	0.001394504	0.001505608	0.001602143	0.00104542	0.001046638	0.001181904	0.00123714	0.001446388	0.001485435	0.000964069	0.001095359	0.001174932	0.001232899	0.001268589	0.001274528	0.000839559	0.000887135	0.001042038	0.00111113	0.001155668	0.001231703	0.000853406
ppiA	0.000294672	0.000304176	0.000350577	0.000389328	0.000427975	0.000431046	0.000313381	0.000378189	0.00037859	0.000391546	0.0004254	0.000508421	0.000340461	0.000361455	0.000409212	0.000481444	0.000505396	0.000584903	0.000259282	0.000270672	0.000449627	0.000485074	0.000530522	0.000576153	0.000192563	0.000243598	0.000263251	0.0002749	0.00047148	0.000481591	0.000176913	0.000235552	0.00027582	0.000317771	0.000376646	0.000415112	0.000231528	0.000242627	0.000248142	0.000286144	0.000374608	0.000430488	0.000214501	0.000251575	0.000262577	0.000278581	0.000294187	0.000312495	0.000237818
lysQ	0.000695991	0.000697263	0.000717116	0.000761965	0.000776185	0.000931209	0.000576333	0.000661483	0.00066152	0.00073614	0.000767659	0.000814292	0.000626776	0.000659001	0.0006623	0.000686207	0.000792116	0.000803089	0.000722749	0.000785614	0.00090594	0.000906848	0.000916919	0.001027828	0.000465696	0.000466761	0.000639321	0.000677083	0.00072267	0.000834322	0.000566801	0.000603298	0.000660196	0.000700718	0.000809444	0.000885765	0.000549997	0.000582422	0.000614993	0.000644108	0.000797137	0.000913998	0.000803757	0.001029949	0.001054028	0.001132044	0.001182613	0.001244236	0.000461836
llmg_0387	0.000104458	0.000132672	0.000172403	0.000173883	0.000210721	0.000241879	0.000162289	0.000166771	0.000174027	0.000176593	0.000177209	0.000201394	0.000130812	0.000148221	0.000168462	0.000191785	0.000196166	0.000230199	8.45e-05	0.000139553	0.000162348	0.00016396	0.000196473	0.000247588	0.000131788	0.00013633	0.000161901	0.000189011	0.000194371	0.000257091	0.000147188	0.000153288	0.000155146	0.000174907	0.000206855	0.000215124	0.000134942	0.000142211	0.000184236	0.000199238	0.00022443	0.000240618	0.000171695	0.000183105	0.000200812	0.000202442	0.000210899	0.000224975	0.000172326
apbE	0.000459463	0.000529598	0.000572239	0.000587495	0.000601246	0.000644399	0.000292193	0.000451527	0.000489548	0.0005618	0.000565114	0.000582888	0.000324904	0.000411295	0.000539526	0.000546416	0.000566188	0.000642739	0.000437304	0.000458759	0.000500358	0.000544501	0.000558626	0.000582126	0.000281735	0.000462074	0.000483859	0.000484959	0.000492961	0.000666578	0.000315399	0.00040194	0.000509754	0.000604044	0.000613807	0.000638978	0.000428118	0.000434015	0.00046251	0.000474923	0.000533171	0.000607575	0.000419728	0.000431986	0.000451991	0.000456405	0.000529397	0.000550091	0.00045713
lysS	0.002253843	0.002256303	0.002305146	0.002577958	0.002766255	0.00311806	0.001974689	0.002280263	0.002317444	0.002472373	0.003075054	0.003273395	0.001879877	0.002428581	0.002439733	0.002537383	0.002803684	0.002950281	0.002373982	0.002527425	0.002641818	0.002982792	0.003140487	0.003498429	0.001877566	0.001969362	0.002516919	0.002599364	0.003537519	0.003829828	0.001903432	0.002028614	0.002138258	0.002303784	0.003589845	0.00395281	0.002266881	0.00242868	0.002439151	0.00260901	0.003197484	0.003606065	0.002455722	0.002590302	0.002693133	0.00270601	0.002788716	0.002841124	0.002287097
rlrG	0.000630965	0.000633128	0.000643451	0.000644161	0.000665034	0.000780163	0.000528297	0.00053827	0.000582199	0.000587641	0.000610474	0.000661413	0.000510386	0.000559801	0.000561894	0.000587426	0.000601418	0.000630729	0.000493156	0.000517379	0.000525952	0.000535933	0.000636391	0.000667751	0.000372757	0.000402974	0.000486092	0.000519595	0.000542643	0.000558888	0.000518976	0.00052873	0.0005741	0.000588622	0.000601189	0.000666071	0.000357859	0.000379715	0.000401364	0.000469432	0.000486335	0.000582123	0.000412152	0.000428523	0.000437197	0.000443611	0.000462556	0.00054847	0.00037229
llmg_0391	3.81e-05	6.99e-05	0.000115104	0.000126733	0.000130823	0.000136654	3.97e-05	7.09e-05	0.000135519	0.000141743	0.000143443	0.000167238	5.33e-05	5.44e-05	8.26e-05	9.14e-05	0.000129077	0.000149892	4.9e-05	6.5e-05	0.000111303	0.000119494	0.000132162	0.000139417	3.36e-05	3.38e-05	3.74e-05	3.81e-05	7.31e-05	7.5e-05	3.32e-05	3.68e-05	3.81e-05	3.94e-05	4.59e-05	4.95e-05	4.26e-05	4.34e-05	4.46e-05	4.67e-05	6.56e-05	6.66e-05	6.5e-05	6.55e-05	7.21e-05	8.33e-05	8.35e-05	8.92e-05	6.91e-05
ldhB	3.11e-05	3.14e-05	4.92e-05	5.5e-05	7.52e-05	9.52e-05	4.64e-05	5.37e-05	0.000108759	0.000110958	0.000115794	0.000143674	9.58e-05	0.000102246	0.000107746	0.000108886	0.000120128	0.000130875	3.59e-05	3.59e-05	8.71e-05	0.000156256	0.000172048	0.000238519	6.91e-05	7.09e-05	7.68e-05	8.31e-05	0.000133205	0.000151652	8.11e-05	8.54e-05	8.76e-05	0.000102013	0.00010531	0.000109244	7.76e-05	7.86e-05	8.1e-05	8.85e-05	9.09e-05	0.000101437	6.56e-05	7.04e-05	8.18e-05	8.42e-05	9.26e-05	9.89e-05	4.98e-05
rlrD	1.77e-05	1.79e-05	4.59e-05	4.59e-05	5.46e-05	6.34e-05	4.29e-05	4.3e-05	5.09e-05	5.63e-05	0.000100456	0.000105763	5.78e-05	5.89e-05	6.54e-05	9.23e-05	9.94e-05	0.000103433	1.07e-05	1.36e-05	6.4e-05	6.5e-05	0.000111307	0.000116738	3.81e-05	4.22e-05	5.06e-05	6.64e-05	0.000100893	0.000103112	4.61e-05	5.49e-05	5.91e-05	6.45e-05	7.87e-05	8.09e-05	4.5e-05	4.83e-05	6.17e-05	6.69e-05	8.18e-05	8.55e-05	4.28e-05	4.65e-05	4.66e-05	5.52e-05	6.51e-05	6.76e-05	3.33e-05
llmg_0394	0.000101881	0.00010534	0.000108735	0.00010956	0.000113899	0.000162045	0.000107397	0.000108326	0.000116224	0.000152629	0.000163673	0.000173755	5.57e-05	5.74e-05	9.92e-05	0.00012345	0.000155535	0.000198915	7.98e-05	9e-05	9.71e-05	9.88e-05	0.000115628	0.000128704	3.54e-05	3.72e-05	7.92e-05	8.11e-05	8.26e-05	9.43e-05	2.43e-05	2.56e-05	3.64e-05	4.26e-05	6.94e-05	9.44e-05	3.74e-05	4.01e-05	4.07e-05	4.13e-05	6.54e-05	8.67e-05	4.41e-05	4.48e-05	7.68e-05	7.75e-05	7.91e-05	8.3e-05	5.83e-05
thiI	6.37e-05	7.02e-05	0.000117732	0.000154612	0.00015842	0.000187526	0.000140843	0.000193198	0.000201536	0.000215908	0.000249975	0.000266284	0.000167257	0.000170943	0.000179442	0.000214567	0.000224872	0.000265424	8.25e-05	9.28e-05	0.000187427	0.000232172	0.000254357	0.000320723	4.48e-05	7.23e-05	0.000104471	0.000106046	0.000133961	0.000200301	7.77e-05	0.000108346	0.000202192	0.000204496	0.000259824	0.000294924	0.000187201	0.000192382	0.000211355	0.000219273	0.000266578	0.000295727	0.000117908	0.000118603	0.000141815	0.000149022	0.00015542	0.000166846	0.000137625
llmg_0396	1.85e-05	2.37e-05	3.33e-05	3.48e-05	7.24e-05	8.24e-05	3.21e-05	3.5e-05	5.3e-05	5.83e-05	8.58e-05	8.58e-05	5.44e-05	5.55e-05	5.67e-05	5.93e-05	9.15e-05	0.00010046	3.09e-05	3.53e-05	6.77e-05	8.92e-05	0.000166154	0.000187056	4e-05	4.7e-05	6.49e-05	6.88e-05	9.35e-05	0.000156613	4.81e-05	6.4e-05	7.01e-05	8.21e-05	8.24e-05	0.000109889	6.9e-05	6.92e-05	6.94e-05	7.49e-05	7.55e-05	0.000106666	3.84e-05	3.85e-05	5.59e-05	5.72e-05	7.57e-05	9.87e-05	3.83e-05
llmg_0397	0.000240582	0.000257371	0.000341737	0.000350941	0.000370768	0.000373962	0.000226391	0.000253348	0.000254771	0.000307236	0.000316772	0.000331301	0.000198017	0.000214336	0.000242717	0.000244493	0.000258568	0.000330828	0.000239814	0.000300193	0.000300381	0.000303044	0.000304896	0.000313042	0.000171436	0.000185393	0.000211577	0.000229079	0.000230904	0.000238471	0.000167485	0.00018415	0.000185027	0.000194263	0.000213309	0.000250515	0.000162556	0.00016397	0.000176191	0.000202214	0.000216761	0.00023156	0.00011165	0.000184097	0.000189302	0.000199334	0.000251875	0.000278754	0.000116248
llmg_0398	5.67e-05	6.02e-05	7.84e-05	9.53e-05	0.000108696	0.000113462	6.51e-05	8e-05	8.35e-05	9.09e-05	9.14e-05	0.000104362	7.08e-05	8.06e-05	8.38e-05	8.73e-05	8.85e-05	9.1e-05	4.68e-05	4.95e-05	6.81e-05	7.51e-05	9.61e-05	0.000105658	5.86e-05	6.12e-05	7.24e-05	9.65e-05	9.94e-05	0.000113218	6.99e-05	7.81e-05	8.65e-05	9.92e-05	0.000108599	0.00011716	5.9e-05	5.92e-05	6.61e-05	9.59e-05	0.000100017	0.000100532	5.07e-05	7.21e-05	7.5e-05	7.63e-05	8.69e-05	0.000115759	3.77e-05
nha	0.000249941	0.000282503	0.000286767	0.000298028	0.000322356	0.000333372	0.000290849	0.00029208	0.000320772	0.000328827	0.000333356	0.000346348	0.000277659	0.000286101	0.000299862	0.00030895	0.000355979	0.000411744	0.000350219	0.000352386	0.000382844	0.000384968	0.000403186	0.000432794	0.000164436	0.000191574	0.000210408	0.000219745	0.000251653	0.000275958	0.000192569	0.000192665	0.00019439	0.000213379	0.000248327	0.000249586	0.000223913	0.000228554	0.000237004	0.000249704	0.000309955	0.000313737	0.000214772	0.000217616	0.000234396	0.000261583	0.000282977	0.000283948	0.000235518
llmg_0400	0.000107348	0.000110119	0.000140479	0.000166856	0.000169024	0.000195613	9.46e-05	9.86e-05	0.00010982	0.000161783	0.000167724	0.000175173	8.77e-05	9.62e-05	0.000131975	0.000168099	0.000192721	0.000216588	6.7e-05	7.24e-05	0.000134376	0.000150498	0.00019013	0.000269151	0.000123926	0.000124079	0.000143511	0.000145377	0.000173595	0.000176151	8.92e-05	0.000114644	0.000126113	0.000136634	0.00016173	0.000162478	0.000128367	0.000174538	0.000182265	0.000184701	0.000200022	0.000225993	9.8e-05	0.000112848	0.000118669	0.000128474	0.000152967	0.000191344	0.000142363
tyrS	0.000750855	0.001052148	0.001073168	0.001135804	0.001213848	0.00168034	0.001210121	0.001499549	0.001721708	0.00184371	0.001952777	0.002152412	0.001517755	0.001790833	0.002203577	0.002304816	0.002340247	0.002697957	0.001199276	0.001224355	0.002385071	0.002771949	0.002886805	0.0028964	0.00127225	0.001434998	0.002123369	0.002259809	0.00234869	0.002520831	0.001395818	0.002065779	0.002117805	0.002241579	0.002320248	0.002736047	0.00174834	0.001837059	0.001858287	0.001876561	0.001946485	0.002124462	0.001596078	0.001865402	0.002049355	0.002194902	0.002350164	0.002374875	0.001761753
pbp1B	0.000696738	0.000829153	0.000900353	0.000902395	0.000910836	0.000956213	0.000638822	0.000737396	0.000750611	0.000790907	0.000826891	0.000916027	0.000917513	0.000981127	0.001004877	0.001045368	0.001214	0.001217749	0.000868321	0.000868834	0.00096446	0.000964919	0.000983234	0.001021266	0.00059914	0.000857343	0.000900453	0.00091734	0.000958041	0.000981413	0.000558313	0.000827477	0.00089243	0.000913754	0.000917632	0.000954431	0.000786576	0.00080599	0.000966261	0.00096833	0.000972063	0.000979728	0.000982681	0.001007517	0.001030271	0.001070419	0.001100848	0.001265121	0.000714252
pepA	0.001019579	0.001042485	0.001088003	0.001192574	0.001203761	0.001400878	0.000988717	0.001027763	0.001102992	0.001201212	0.001262998	0.001352702	0.000890096	0.001008568	0.001042438	0.001105432	0.001111104	0.001204765	0.000964353	0.001082979	0.001131131	0.00125454	0.00132489	0.001445747	0.000993728	0.00104659	0.00116676	0.001232018	0.001406305	0.001529835	0.000835248	0.000951437	0.001009977	0.00104673	0.00109686	0.001122269	0.000887882	0.000904801	0.0009408	0.000967638	0.001092506	0.001285096	0.001056207	0.001171103	0.001188386	0.001288258	0.001482195	0.00171307	0.000987154
llmg_0405	0.000455472	0.000459575	0.000459748	0.000515702	0.000592573	0.00061396	0.000386074	0.00039354	0.000395643	0.000414958	0.000419795	0.000449959	0.00032698	0.000346366	0.00041632	0.000419401	0.000471009	0.000554571	0.000294008	0.000347742	0.000362134	0.000387879	0.000536099	0.000548174	0.000316765	0.000330176	0.00035091	0.00037677	0.000505427	0.000597445	0.000246787	0.00025986	0.000266692	0.000292566	0.000332621	0.000359394	0.000244338	0.000264994	0.000306798	0.000342665	0.000353637	0.000404576	0.00034928	0.000364136	0.000375412	0.000390749	0.000441862	0.000552785	0.00035549
trxH	0.000457824	0.00046838	0.000494386	0.000507244	0.00062477	0.000659602	0.000389216	0.000525125	0.000583853	0.000590029	0.000606194	0.000616311	0.000559672	0.00060267	0.000648148	0.000733424	0.000769563	0.001006291	0.000393285	0.000405835	0.000630645	0.000762246	0.000889109	0.000895699	0.000224037	0.000462952	0.000495213	0.000615305	0.000762796	0.000831943	0.000194798	0.000436689	0.000548658	0.000595613	0.000750285	0.000795803	0.000432061	0.000559308	0.000562426	0.000578059	0.000586066	0.000602184	0.00049333	0.000499476	0.000516414	0.00053426	0.000536668	0.000560437	0.000414419
pheT	0.002242865	0.002348916	0.002769905	0.002927791	0.00323625	0.003251697	0.001453143	0.001809896	0.001978212	0.002029794	0.002465597	0.002571615	0.001369858	0.001471608	0.001660287	0.001687873	0.002613464	0.002658456	0.001313249	0.001583716	0.001720492	0.001738052	0.002596917	0.002618342	0.001045335	0.001289195	0.001385268	0.001748564	0.002341119	0.002519955	0.001133372	0.001172382	0.001450497	0.001458022	0.001720733	0.001802903	0.001211385	0.001310179	0.00143572	0.001539322	0.00186368	0.001918598	0.00152024	0.001525871	0.001565387	0.001583209	0.00222729	0.002364377	0.001426124
noxE	0.003342731	0.003344063	0.003346301	0.003436116	0.004018671	0.00407119	0.001665392	0.002027862	0.002174146	0.002186733	0.002189024	0.002347071	0.002694712	0.002991206	0.003446768	0.003536247	0.003588244	0.003777812	0.00256127	0.002562269	0.002879951	0.003239968	0.003251104	0.003435187	0.003039169	0.003164055	0.003328641	0.003669071	0.005460188	0.005495771	0.002375641	0.00265545	0.002700523	0.002894794	0.003210305	0.003361188	0.001978481	0.002101817	0.002544683	0.002671522	0.002754783	0.003448433	0.003145846	0.003153638	0.003316535	0.003962821	0.004016053	0.004178917	0.002095734
ssbA	9.18e-08	4.8e-07	8.08e-07	1.81e-06	2.75e-06	NA	1.68e-07	1.72e-07	6.97e-07	8.88e-07	1.11e-06	NA	4.68e-07	6.54e-07	8.34e-07	5.48e-06	NA	NA	6.42e-07	7.26e-07	7.43e-07	7.8e-07	3.75e-06	NA	3.37e-07	4.9e-07	5.16e-07	5.25e-07	8.17e-07	2.71e-06	1.1e-06	1.16e-06	1.36e-06	3.3e-06	3.42e-06	3.6e-06	9.59e-07	1.51e-06	2.01e-06	2.22e-06	3.51e-06	NA	1.6e-07	8.6e-07	4.35e-06	4.38e-06	9.51e-06	1e-05	9.48e-06
groES	0.000278319	0.000288019	0.000311232	0.000317225	0.000353778	0.000379992	0.000209893	0.000223624	0.000386648	0.000397376	0.000435422	0.00051182	1.42e-05	4.61e-05	0.000219024	0.000310004	0.000421321	0.000425618	2.06e-05	4.57e-05	0.000270567	0.000305864	0.00034896	0.000360731	0.000492325	0.000577624	0.000819679	0.000839397	0.000863076	0.000935715	0.000297312	0.000317341	0.000369705	0.000380596	0.000425674	0.000508197	0.000339166	0.000435889	0.000436454	0.000518225	0.00053498	0.000623417	0.000325786	0.000326492	0.000353283	0.000383438	0.00044611	0.000447775	0.000372172
groEL2	0.001849839	0.001911294	0.00195881	0.002018488	0.002021633	0.002043859	0.002268243	0.002459075	0.002497742	0.002499409	0.00250927	0.00262432	0.002229363	0.002415326	0.002519306	0.002761482	0.002891032	0.003046409	0.001755187	0.001828885	0.002166364	0.002170613	0.002368216	0.002442332	0.003556326	0.004339152	0.00441113	0.004742314	0.004962782	0.005117802	0.001338185	0.001949146	0.002363335	0.002513422	0.002598162	0.002755386	0.001826314	0.0023664	0.002462592	0.002469857	0.002545363	0.002560258	0.002237988	0.00231115	0.002419874	0.002928216	0.00301332	0.003025767	0.001763761
vicX	0.000367193	0.000375964	0.000393038	0.000405982	0.000527852	0.000588128	0.000388447	0.000414173	0.000416434	0.000419049	0.000473159	0.000561754	0.000309654	0.000386671	0.000393002	0.000404561	0.000421264	0.000426348	0.000285785	0.000357544	0.000364769	0.000382217	0.000529947	0.000591044	0.000136998	0.000172768	0.000231588	0.000247594	0.000320241	0.000325849	0.000174887	0.000235271	0.000278422	0.000324198	0.000328246	0.00035141	0.000221249	0.000228492	0.00030464	0.000309704	0.000332948	0.00037154	0.000213369	0.000294298	0.000361252	0.000369231	0.000395744	0.00043006	0.000335266
kinC	0.000951689	0.000961337	0.001152523	0.001175594	0.001179741	0.001183453	0.00095338	0.000962428	0.001059845	0.001153886	0.001321576	0.0013985	0.000960641	0.001169918	0.001221783	0.00125288	0.001408732	0.001479096	0.001120381	0.001122295	0.001250445	0.001290861	0.001385888	0.001453451	0.000764139	0.000947825	0.000984026	0.000991388	0.001072727	0.0011149	0.001070609	0.00107366	0.001089638	0.001091248	0.001111645	0.001124882	0.000869345	0.000968891	0.001078288	0.001156807	0.001388815	0.001483644	0.000862478	0.00093146	0.000956447	0.000965557	0.001018186	0.001029099	0.001020375
llrC	0.001428929	0.0014741	0.001515538	0.001542543	0.001586229	0.001988569	0.001657657	0.001677867	0.001709563	0.001803713	0.001813147	0.002095148	0.001765361	0.001816565	0.001979031	0.001995372	0.002016565	0.002044661	0.001697095	0.001797961	0.001804549	0.001993133	0.002084548	0.002267405	0.001613089	0.001662752	0.00179442	0.001919716	0.002126381	0.002391806	0.001988268	0.002041447	0.00214913	0.002315506	0.002482961	0.002605584	0.001913801	0.002018072	0.002256064	0.002440347	0.002558865	0.002608886	0.001624363	0.001641862	0.001642938	0.001827655	0.001891579	0.001915497	0.001856362
tmk	0.000227357	0.000310115	0.000360117	0.000387799	0.000391097	0.0003933	0.000211142	0.000279301	0.000345952	0.000353482	0.00036063	0.000384035	0.000348322	0.000351515	0.000375817	0.000415797	0.000472551	0.000479746	0.000252085	0.000324683	0.000364094	0.000372579	0.000412716	0.000454708	0.00010362	0.000195704	0.000331636	0.000336328	0.000364718	0.000382332	0.00011107	0.000217516	0.000328706	0.000354238	0.000391495	0.000399526	0.000237685	0.00025702	0.000309827	0.000317285	0.000327928	0.000353896	0.000230286	0.000245803	0.000246454	0.000277351	0.000317191	0.000326061	0.000234435
holB	0.000768893	0.000796626	0.001128382	0.001173158	0.001190674	0.001200725	0.000644948	0.000697541	0.000719265	0.000725611	0.000974082	0.001024107	0.000608539	0.000682045	0.000694758	0.000700811	0.000719596	0.000788167	0.000451213	0.000511575	0.000713645	0.000817796	0.001104133	0.00114815	0.000332154	0.000357951	0.000442574	0.000456711	0.000793149	0.000801903	0.000330878	0.000365171	0.000426948	0.000437231	0.000667066	0.000680746	0.000429365	0.000537298	0.000546913	0.000553237	0.000582319	0.000665555	0.000526813	0.000561266	0.000596014	0.000627927	0.000847034	0.000850588	0.000468757
llmg_0417	0.000276837	0.000298235	0.000329431	0.000338949	0.000344381	0.00034977	0.00022075	0.000323433	0.000331345	0.000350129	0.000360293	0.000369851	0.000221982	0.000235831	0.000300161	0.000356979	0.000368229	0.000440962	0.000210621	0.000233618	0.00024367	0.000262275	0.00037292	0.000384977	0.000383237	0.000388539	0.000395949	0.000404999	0.000418755	0.000450469	0.000277915	0.000283352	0.000293093	0.000301607	0.000310396	0.00032019	0.000297276	0.000303252	0.00032448	0.000352946	0.000372079	0.00042484	0.000350863	0.000354245	0.000362636	0.000373831	0.000418567	0.000453486	0.000384317
llmg_0418	0.000149598	0.000196747	0.00019983	0.000220569	0.00032055	0.000348565	0.000196289	0.000222875	0.000261455	0.000267734	0.000347727	0.000360394	0.000263889	0.000302122	0.00034593	0.000401202	0.000416332	0.000439968	0.000151297	0.000198186	0.000308443	0.000388863	0.000536972	0.000572588	0.000238012	0.000278413	0.000395456	0.000429903	0.000438854	0.000485906	0.000293938	0.000306169	0.000332717	0.000349792	0.000357179	0.000420123	0.000281551	0.000285027	0.000306564	0.000325086	0.000391194	0.000404564	0.000212321	0.000254866	0.000260612	0.000262628	0.000352288	0.000353012	0.000254865
llmg_0419	0.000781753	0.000918953	0.001769124	0.00177289	0.001968265	0.002045897	0.000840159	0.000899208	0.001122363	0.001146917	0.001710051	0.001722008	0.001164181	0.001189712	0.001215698	0.001224562	0.001288547	0.001302933	0.000902902	0.000998498	0.001103545	0.00120017	0.00140146	0.001911297	0.000496399	0.000668248	0.000990197	0.001017971	0.001339024	0.001354872	0.000483747	0.000495987	0.000666897	0.000767966	0.000939656	0.000962465	0.000692354	0.000707591	0.000743273	0.000819967	0.000829517	0.000848602	0.000626348	0.000681117	0.000835822	0.000844036	0.001129514	0.00118854	0.000692216
llmg_0420	1.62e-05	2.18e-05	2.74e-05	2.84e-05	4.08e-05	4.41e-05	1.82e-05	2.31e-05	2.63e-05	2.64e-05	4.23e-05	4.27e-05	1.81e-05	2.27e-05	2.47e-05	2.71e-05	2.87e-05	2.95e-05	1.85e-05	1.93e-05	2.09e-05	2.67e-05	4.82e-05	5.58e-05	2.01e-05	2.65e-05	2.87e-05	2.89e-05	3.94e-05	5.17e-05	2.57e-05	2.62e-05	2.7e-05	3.36e-05	3.57e-05	3.71e-05	2.27e-05	2.82e-05	3.18e-05	3.62e-05	4.02e-05	5.03e-05	1.66e-05	1.75e-05	2.61e-05	2.86e-05	4.55e-05	NA	6.99e-06
drrB	7.08e-05	8.09e-05	8.47e-05	8.51e-05	8.53e-05	0.000101345	5.81e-05	6.61e-05	8.66e-05	9.6e-05	0.000116557	0.000131445	4.56e-05	5.98e-05	6.52e-05	7.09e-05	0.000126587	0.000137062	4.76e-05	5.18e-05	7.84e-05	9.16e-05	9.7e-05	0.00012256	2.43e-05	2.73e-05	4.1e-05	4.25e-05	6.53e-05	9.76e-05	2.31e-05	2.59e-05	4.32e-05	5.53e-05	6.09e-05	7.09e-05	3.82e-05	3.85e-05	4.57e-05	4.68e-05	5.69e-05	6e-05	3.82e-05	3.95e-05	5.7e-05	5.87e-05	6.02e-05	9.75e-05	6.55e-05
llmg_0422	2.09e-05	2.25e-05	2.42e-05	2.65e-05	2.74e-05	2.84e-05	1.67e-05	1.78e-05	1.83e-05	2.07e-05	2.23e-05	2.28e-05	1.39e-05	1.41e-05	1.44e-05	1.97e-05	2.65e-05	2.92e-05	1.16e-05	1.36e-05	2.35e-05	2.65e-05	2.73e-05	2.97e-05	1.6e-05	1.76e-05	2.68e-05	3.19e-05	3.94e-05	4.26e-05	2.03e-05	2.21e-05	2.78e-05	2.8e-05	2.85e-05	3.8e-05	1.42e-05	1.45e-05	1.64e-05	2.21e-05	2.5e-05	3.13e-05	1.61e-05	1.74e-05	2.25e-05	2.47e-05	2.82e-05	3.66e-05	9.93e-06
drrA	6.13e-05	6.31e-05	7.01e-05	7.14e-05	0.000101612	0.000113485	5.53e-05	6.59e-05	0.000108836	0.000119268	0.000128397	0.000131468	6.16e-05	7.12e-05	8.98e-05	9.74e-05	0.000107624	0.000121517	5.68e-05	5.75e-05	6.09e-05	7.37e-05	0.000115454	0.000125584	5.44e-05	7.04e-05	8.11e-05	8.59e-05	9.38e-05	0.000101427	6.23e-05	6.99e-05	8.3e-05	8.65e-05	9.97e-05	0.000107055	6.49e-05	7.16e-05	7.25e-05	8.29e-05	8.39e-05	9.7e-05	5.47e-05	6.03e-05	6.04e-05	6.61e-05	7.57e-05	7.73e-05	4.49e-05
llmg_0424	6.65e-05	0.000135996	0.000177778	0.000178168	0.000191711	0.000193284	6.23e-05	0.000115367	0.000169518	0.000174989	0.000208144	0.000210641	0.000116215	0.000117027	0.000152731	0.000166575	0.000199881	0.000218595	0.000109865	0.000121142	0.000144327	0.000147324	0.000218837	0.000237115	4.77e-05	7.49e-05	0.000147669	0.000208076	0.00021278	0.000223844	4.76e-05	7.27e-05	0.000136189	0.000145837	0.000175896	0.000196577	0.000149563	0.000154846	0.000157964	0.000163503	0.000196531	0.000217002	0.000128278	0.000137249	0.000144075	0.000152789	0.000187473	0.000194728	0.000144616
mvk	0.000854185	0.001145302	0.001262108	0.001286543	0.001330088	0.001341159	0.000718478	0.000845927	0.000940326	0.000957097	0.001148837	0.001218967	0.000699239	0.00076418	0.00078249	0.000868274	0.001254971	0.001304017	0.000736017	0.000869857	0.000962917	0.000986956	0.001046197	0.001065295	0.000585116	0.000649691	0.000655914	0.000808361	0.00082435	0.000887654	0.000735121	0.000815334	0.000908164	0.001109919	0.001208412	0.001295146	0.000711572	0.000843656	0.001007014	0.001030623	0.001083074	0.001111189	0.000717595	0.0007176	0.000790648	0.000815682	0.000828905	0.00087596	0.000580472
mvaD	0.00065993	0.000666375	0.000954365	0.001066054	0.001095794	0.001129232	0.000478321	0.00055806	0.000594015	0.000610628	0.00080756	0.000860462	0.000459444	0.000523751	0.000575315	0.000588686	0.000646303	0.00066101	0.000375601	0.000421922	0.000567997	0.000601652	0.000988437	0.001011052	0.000283445	0.000323514	0.000353046	0.000362857	0.000616143	0.000671984	0.000330358	0.00033467	0.000349357	0.000353233	0.000372297	0.000421151	0.000298409	0.000312957	0.000332919	0.00035622	0.000368186	0.00037152	0.000329695	0.000331405	0.00041932	0.000597737	0.000660825	0.000708363	0.000475759
llmg_0427	0.000136643	0.00016634	0.000205898	0.00023209	0.000282358	0.000312186	0.000192854	0.000209014	0.000267684	0.000281487	0.000375507	0.000398124	0.000265181	0.000306244	0.000320777	0.000346372	0.000351027	0.00039685	0.000122958	0.000168948	0.000278302	0.0003134	0.000449874	0.000464068	7.84e-05	8.46e-05	0.000151681	0.000227174	0.000375511	0.00040559	7.7e-05	8.5e-05	0.000228301	0.0002863	0.000301856	0.000314571	0.000155295	0.000199926	0.000202196	0.000212043	0.000263191	0.000274257	0.000140343	0.000197376	0.000198469	0.000206878	0.000208927	0.000223119	0.000181636
fni	0.000155639	0.000407835	0.000465038	0.000506658	0.000514888	0.000555812	0.000146747	0.000441883	0.000510708	0.000514556	0.000530573	0.000567156	0.00031263	0.000344048	0.000413935	0.000425055	0.000492949	0.000579737	0.000278118	0.000305774	0.000534591	0.000544111	0.000553881	0.000570311	0.0002371	0.000300195	0.000354285	0.000372149	0.000479658	0.000504263	0.0002416	0.000264597	0.000293216	0.00033956	0.000341428	0.000375113	0.000268718	0.000277137	0.000290427	0.000305615	0.000308013	0.000353386	0.000298934	0.000315835	0.000342241	0.000357155	0.000419075	0.000421199	0.000351332
sodA	0.002230254	0.002554762	0.002820885	0.002840504	0.003155386	0.003231228	0.001884998	0.001987004	0.002003197	0.002094395	0.002584658	0.002642409	0.001680444	0.002054162	0.002129666	0.002245987	0.003233565	0.003438298	0.001496975	0.00171325	0.001780485	0.001813654	0.001974572	0.002047865	0.000934904	0.001391038	0.001581361	0.001666557	0.00229191	0.002385171	0.001326989	0.001410088	0.001797283	0.001823522	0.002544556	0.00280031	0.001765274	0.001779828	0.002228966	0.002361507	0.003589845	0.003911853	0.002140667	0.002343625	0.002365949	0.002371729	0.002955367	0.003040272	0.002406908
cstA	0.000285354	0.000303617	0.000323605	0.000381025	0.000399872	0.000403713	0.000173746	0.000221972	0.000238193	0.000260925	0.000261268	0.000292732	0.000193989	0.000208807	0.000222303	0.000268166	0.000286266	0.000335599	0.000131473	0.000148178	0.000206717	0.000213687	0.000270072	0.000289091	0.000152564	0.000156432	0.000158028	0.000199541	0.000258335	0.000315104	7.34e-05	0.000103327	0.000135305	0.000138711	0.000156609	0.00019537	0.000100436	0.000114396	0.000121205	0.0001488	0.000150962	0.000156021	9.91e-05	0.000125232	0.000145038	0.000150446	0.000163502	0.000175306	0.00013244
llmg_0431	3.48e-05	3.64e-05	6.23e-05	7.85e-05	9.31e-05	0.000103879	4.95e-05	6.48e-05	6.71e-05	9.88e-05	0.000125574	0.000153496	4.92e-05	4.94e-05	0.000101667	0.00010517	0.000109931	0.000130915	3.41e-05	3.79e-05	7.78e-05	0.000104466	0.00017011	0.000183907	5.34e-05	6.14e-05	0.000142438	0.000157021	0.000188938	0.00019478	5.4e-05	5.88e-05	0.000144427	0.000151149	0.000167416	0.000178888	4.78e-05	5.33e-05	8.42e-05	8.71e-05	0.000116103	0.000159967	6.23e-05	7.17e-05	8.25e-05	8.57e-05	8.87e-05	8.97e-05	3.64e-05
llmg_0432	0.000110751	0.000146219	0.000168351	0.000185851	0.000186642	0.000193191	9.36e-05	0.000119657	0.000129921	0.000135521	0.00015964	0.000171388	0.000118926	0.000119293	0.000125562	0.000128555	0.000177588	0.000194285	0.000118856	0.000120644	0.000130272	0.000131659	0.000132158	0.000145859	6.76e-05	0.000104778	0.00013785	0.00014914	0.000166503	0.000167798	5.59e-05	8.62e-05	0.000113756	0.000117124	0.000127147	0.000136557	9e-05	9.07e-05	0.00010048	0.000119746	0.000138158	0.000143966	7.55e-05	8.17e-05	0.000100775	0.000104444	0.000129699	0.00013419	9.82e-05
rheB	0.000507262	0.000508645	0.000549966	0.000569222	0.00059861	0.000622835	0.000435139	0.000472554	0.000500886	0.000558687	0.000647696	0.000657624	0.000523741	0.000655844	0.000678271	0.0006815	0.000691297	0.00078667	0.000483133	0.000651686	0.000710524	0.000711013	0.000711595	0.000754548	0.000483468	0.000541524	0.0005926	0.000606337	0.000661236	0.000732271	0.000519977	0.000579089	0.000641522	0.000681686	0.000683663	0.000685633	0.000448589	0.000550713	0.000554206	0.000567723	0.00065951	0.000664952	0.000544862	0.000618207	0.000634082	0.000642821	0.000678581	0.000789616	0.000487915
llmg_0434	0.000640458	0.000643511	0.000710472	0.000743979	0.000853239	0.000868943	0.000768819	0.000818846	0.000846457	0.000890013	0.000894415	0.000912988	0.000843595	0.000935577	0.000939095	0.000943615	0.001025692	0.001044273	0.00064943	0.000670042	0.000885701	0.001047155	0.001127141	0.001167101	0.000411881	0.000637238	0.000785119	0.000790684	0.000995509	0.001016037	0.000404486	0.000612058	0.000817011	0.000889012	0.00092807	0.000939397	0.000724345	0.000773923	0.000785521	0.000820246	0.00082654	0.000863969	0.000528238	0.000708372	0.000717249	0.000728166	0.000740385	0.000763973	0.0005941
hexR	0.000751627	0.000778182	0.000792633	0.000794933	0.000843046	0.000856353	0.000852472	0.000883237	0.000883925	0.000885891	0.000898951	0.0009266	0.000795906	0.000856269	0.000862527	0.000867726	0.001027674	0.001069855	0.000730332	0.000829532	0.000894798	0.000989929	0.001075518	0.001090613	0.000765974	0.000863634	0.000870437	0.000900095	0.001031432	0.001137043	0.0007902	0.000835773	0.000901484	0.000946209	0.001001925	0.00106172	0.000828507	0.0008739	0.000880736	0.000887692	0.000981562	0.000982707	0.00079172	0.000798569	0.000816146	0.000895375	0.000897752	0.000985568	0.000787367
ptcB	0.000496816	0.000547543	0.00059149	0.000600275	0.000628221	0.000691673	0.000395691	0.000442487	0.000449417	0.000488258	0.000500133	0.000534964	0.000479723	0.00053234	0.000701653	0.000720883	0.000812969	0.000888776	0.000327027	0.000366712	0.000576844	0.000630304	0.000680807	0.000732088	0.000824855	0.000857369	0.000930875	0.001105916	0.001252441	0.001270965	0.000713327	0.000741779	0.000849847	0.000904676	0.00096458	0.001016173	0.000676194	0.000705517	0.000904251	0.000913182	0.000922047	0.000955747	0.000322557	0.000345955	0.000526545	0.000563155	0.000627954	0.000642822	0.000698489
ptcA	0.000833528	0.001052024	0.001127556	0.001189619	0.001389538	0.001415494	0.000456632	0.00051288	0.000573119	0.000743427	0.000780884	0.00083513	0.000390858	0.000428449	0.00054355	0.000722418	0.00080257	0.000999044	0.000384805	0.000403809	0.000508014	0.000605033	0.000632029	0.000848979	0.000875657	0.000952036	0.001235866	0.00187335	0.001969564	0.002458922	0.000902448	0.00103514	0.001036957	0.001253202	0.001343358	0.001515395	0.00069643	0.000882701	0.000898476	0.001112533	0.001268537	0.001728261	0.000594241	0.000621344	0.000652754	0.000853415	0.000930022	0.000973412	0.000738005
llmg_0439	5.67e-07	1.73e-06	NA	NA	NA	NA	8.34e-08	2.9e-07	3.51e-07	5.18e-07	7.49e-07	NA	5.83e-07	NA	NA	NA	NA	NA	7.01e-08	1.14e-07	2.01e-07	3.15e-07	6.43e-07	NA	2.12e-07	6.22e-07	8.83e-07	NA	NA	NA	5.56e-07	9.91e-07	1.28e-06	1.93e-06	NA	NA	4.54e-07	4.78e-07	6.75e-07	7.65e-07	3.04e-06	NA	2.92e-07	4.93e-07	5.89e-07	NA	NA	NA	2.83e-07
ptcC	3.58e-05	5.1e-05	5.61e-05	6.32e-05	6.45e-05	6.57e-05	3.97e-05	4.43e-05	4.61e-05	5e-05	5.47e-05	5.56e-05	5.68e-05	5.78e-05	6.01e-05	6.13e-05	7.79e-05	8.23e-05	3.68e-05	4.97e-05	5.12e-05	5.38e-05	5.95e-05	7.34e-05	5.75e-05	9.04e-05	9.6e-05	0.000122253	0.000123141	0.000143084	8.57e-05	9.04e-05	0.000138314	0.000139818	0.000160602	0.000165835	5.21e-05	0.000104365	0.000147094	0.000149028	0.000161368	0.000169642	4.86e-05	7.41e-05	8.87e-05	9.54e-05	9.96e-05	0.000107619	6.95e-05
bglA	4.58e-05	4.77e-05	4.78e-05	5.2e-05	6.74e-05	7.38e-05	3.54e-05	4.38e-05	4.85e-05	5.38e-05	5.62e-05	5.81e-05	3.2e-05	4.14e-05	4.87e-05	5.1e-05	5.32e-05	6.61e-05	2.9e-05	3.42e-05	3.88e-05	4.86e-05	5.1e-05	6.18e-05	9.39e-05	9.7e-05	0.000114254	0.000122374	0.000151917	0.000183002	9.12e-05	0.000118073	0.0001376	0.000146893	0.000147867	0.000171596	6.71e-05	7.52e-05	0.000117069	0.000139066	0.000140912	0.000151499	6.71e-05	6.91e-05	7.75e-05	8.29e-05	9.38e-05	0.000100181	6.18e-05
llmg_0443	1.51e-05	1.87e-05	2.23e-05	2.32e-05	2.75e-05	2.88e-05	1.53e-05	1.72e-05	2.2e-05	2.32e-05	2.8e-05	2.96e-05	1.53e-05	1.75e-05	1.87e-05	1.96e-05	2.23e-05	2.57e-05	1.64e-05	1.7e-05	1.72e-05	2.57e-05	2.6e-05	2.8e-05	1.59e-05	1.63e-05	2.22e-05	2.45e-05	2.5e-05	3.31e-05	1.48e-05	1.65e-05	1.79e-05	2.18e-05	2.78e-05	4.22e-05	3.72e-05	4.14e-05	5.25e-05	5.93e-05	6.53e-05	8.41e-05	1.67e-05	1.72e-05	2.29e-05	2.38e-05	2.81e-05	3.55e-05	1.65e-05
ligA	0.001434389	0.001448077	0.001529399	0.00155019	0.00164088	0.001786837	0.001147498	0.001169253	0.001189922	0.001309005	0.001318689	0.001447882	0.001232609	0.001277891	0.001347264	0.001350889	0.001388741	0.001519723	0.001032765	0.001140789	0.001151322	0.001206493	0.001278925	0.001362352	0.001056145	0.001124532	0.00119346	0.001321985	0.00172704	0.00187066	0.000972844	0.001108013	0.001147354	0.001277705	0.001657763	0.001685019	0.000958084	0.00100281	0.001054107	0.001080565	0.001095604	0.001269336	0.001026129	0.001058775	0.001111151	0.001122362	0.001130598	0.00119097	0.000849746
llmg_0445	0.001186769	0.001236061	0.001340158	0.001345449	0.001348199	0.001357723	0.000959384	0.00110607	0.001142168	0.001148586	0.001151193	0.001275684	0.001374352	0.001507873	0.001551453	0.001571985	0.001627398	0.001641738	0.001101092	0.001107084	0.001138254	0.001139265	0.001212446	0.001383741	0.000993708	0.001358886	0.001473714	0.001491998	0.001527273	0.001842574	0.000803756	0.001184148	0.001325858	0.001385568	0.001491747	0.001577514	0.001106357	0.001125436	0.00120481	0.00121431	0.001272689	0.001494941	0.001010685	0.001028217	0.001030498	0.001051947	0.00110238	0.001111654	0.001043082
msmK	0.004213314	0.004272814	0.005117354	0.005850069	0.005873361	0.007344565	0.003016851	0.003181681	0.004309139	0.004595427	0.005401286	0.00562582	0.003703113	0.004572497	0.004906881	0.005395463	0.005401063	0.006142691	0.002766509	0.003768532	0.004370964	0.004505933	0.004550572	0.006161011	0.004817579	0.004950569	0.007361028	0.00739421	0.007398015	0.008034958	0.003914192	0.005008851	0.005518341	0.005638052	0.005783843	0.007562729	0.004564864	0.004677775	0.004863829	0.006307147	0.007012429	0.007535761	0.004037065	0.004239295	0.004569172	0.004839937	0.005103895	0.005281569	0.003685285
nifJ	0.000141288	0.00015092	0.000198376	0.000200232	0.000217786	0.00023246	0.000250268	0.000259902	0.000280105	0.000281061	0.000298736	0.000306699	0.000213601	0.000214228	0.00021715	0.000223477	0.000228594	0.000298073	0.000110497	0.000113842	0.000172418	0.000202472	0.00020628	0.000236591	0.000267945	0.000289144	0.000347438	0.000374878	0.000444208	0.000470967	0.00034046	0.000368917	0.00040125	0.000425956	0.00044191	0.000460617	0.000293002	0.000381339	0.000394143	0.000402828	0.000459025	0.000485369	0.00016395	0.000174358	0.000199207	0.000199524	0.000201651	0.000204173	0.000309885
llmg_0448	0.001072016	0.001170855	0.001872998	0.002002745	0.002083524	0.00236637	0.00106265	0.001067926	0.001206772	0.001373231	0.001553583	0.001998174	0.001376916	0.001382389	0.001393057	0.001487885	0.001516526	0.001562586	0.001121555	0.001159491	0.001234291	0.001308732	0.001694536	0.00210637	0.000679656	0.000903548	0.00119047	0.001207279	0.00156647	0.001625481	0.000501381	0.000643432	0.000708049	0.000855546	0.00094449	0.001069111	0.000705201	0.000788914	0.000829088	0.000829924	0.000876178	0.000883646	0.000861085	0.000938649	0.001233734	0.001309044	0.001353803	0.001373937	0.000790082
llmg_0449	0.000209027	0.000258783	0.000305768	0.000398401	0.000439157	0.000517086	0.000240861	0.000255682	0.000258737	0.000302045	0.000376791	0.000425347	5.67e-05	0.000285257	0.000306085	0.000382217	0.000535905	0.00054865	4.41e-05	0.000242358	0.000243651	0.000285513	0.000376652	0.000403724	0.000275114	0.000285741	0.000288324	0.00029188	0.000371666	0.000387348	0.00019159	0.000226805	0.000269944	0.00031365	0.000324136	0.000337894	0.000258999	0.000284242	0.000302083	0.000325423	0.000333212	0.000358377	0.0001716	0.000199813	0.00021995	0.000229814	0.000343329	0.000436689	0.00025164
llmg_0450	0.00087536	0.000908435	0.001010109	0.001033794	0.001160916	0.001185121	0.000821619	0.000837647	0.000892422	0.000902151	0.000916122	0.000919768	0.000899314	0.001023802	0.001042072	0.001135925	0.001147302	0.001350958	0.000593165	0.000616551	0.000831395	0.000848938	0.001007689	0.001056473	0.000808812	0.000817761	0.000919011	0.001018964	0.001063377	0.001163658	0.000673788	0.000674693	0.000827617	0.00087772	0.000942659	0.000986143	0.000547289	0.000581935	0.000748923	0.000834605	0.001012863	0.001053053	0.000651963	0.000665436	0.000742195	0.000779893	0.000899421	0.001068462	0.000734643
femD	0.001505975	0.001562423	0.00197107	0.001996888	0.002171444	0.002523394	0.001129833	0.00127497	0.001342684	0.001396924	0.00158932	0.001662336	0.001152278	0.001233282	0.001273483	0.001283248	0.001333349	0.001454943	0.000814297	0.000939448	0.001190197	0.001194444	0.001784485	0.002141149	0.00069676	0.000734607	0.000873443	0.001066095	0.001443816	0.001512221	0.000537779	0.000546136	0.000605626	0.000749964	0.000811966	0.000819038	0.000612925	0.000715815	0.000741598	0.000754948	0.00078155	0.000861201	0.000784175	0.000784207	0.001037147	0.001083575	0.001387233	0.001401684	0.001030864
treR	0.000126588	0.00014469	0.00015932	0.000178327	0.000183498	0.000189882	7.78e-05	0.000115349	0.000122935	0.000133757	0.000143152	0.000196361	7.84e-05	0.000115471	0.000127736	0.000142325	0.000148209	0.000182333	0.000103818	0.000113839	0.000142609	0.000157075	0.000163874	0.000180846	9.04e-05	0.000110978	0.000113877	0.000132583	0.000135346	0.000186724	0.000107284	0.000119694	0.000139475	0.00016682	0.000182609	0.000186368	0.000105463	0.000129725	0.000165704	0.000190537	0.000201897	0.00021151	0.000129073	0.000141664	0.000141824	0.000142052	0.000206091	0.000251676	0.000109289
llmg_0453	0.000557784	0.000661497	0.000714699	0.000809525	0.000812206	0.000947114	0.000383767	0.000413421	0.000663923	0.000680891	0.000683526	0.000760188	0.000392053	0.00040841	0.000541794	0.000555513	0.000624269	0.000709173	0.000299991	0.000334648	0.000428257	0.000522835	0.000538395	0.000550469	0.00074508	0.000882773	0.000955022	0.000961744	0.00132415	0.00182705	0.00078999	0.000880711	0.000949647	0.001015452	0.001033072	0.001210666	0.000836217	0.000855402	0.000884377	0.001058593	0.001100224	0.00113366	0.000420462	0.000456904	0.000592639	0.000647005	0.000777639	0.000991072	0.0004979
llmg_0454	0.001097052	0.001103886	0.001124784	0.001167377	0.001176063	0.001252649	0.000762258	0.000827388	0.000852084	0.00092022	0.001075757	0.001133545	0.00081826	0.00088676	0.000932098	0.000964362	0.000984492	0.001272677	0.00065508	0.000674655	0.000728576	0.000806209	0.000823533	0.001068107	0.001163523	0.001403496	0.00143999	0.001546796	0.001552213	0.001860553	0.001254116	0.001304738	0.001315264	0.001332595	0.001615363	0.001755115	0.001025766	0.001070976	0.001516987	0.001752868	0.001788975	0.001835227	0.001050885	0.001080709	0.001096948	0.001227677	0.00128464	0.00147914	0.001226228
TrePP	0.000743618	0.000772279	0.000795151	0.000837948	0.000873755	0.001031354	0.000186714	0.000226105	0.000258261	0.000266928	0.000272059	0.000321298	0.00018849	0.000224189	0.000280432	0.000381354	0.000400925	0.000411082	0.000102205	0.000126189	0.000153161	0.000168175	0.000169893	0.000191281	0.000994324	0.00108193	0.001335044	0.001554561	0.00159614	0.00197435	0.00086117	0.001003195	0.001090704	0.001362919	0.001615885	0.001640853	0.000854206	0.001062411	0.001137238	0.001255765	0.0012579	0.001720546	0.000630243	0.000719644	0.000826762	0.000856072	0.000881148	0.000970959	0.001132077
pgmB	0.000953208	0.001023657	0.001040225	0.001055692	0.001363852	0.001382315	0.000352179	0.000399892	0.000434333	0.000434922	0.000474377	0.000521402	0.000258961	0.000258963	0.000501752	0.000541448	0.000542121	0.000611134	0.000179794	0.000193162	0.00019561	0.000210616	0.000232597	0.000237573	0.002040429	0.002137788	0.002178382	0.002192165	0.002351465	0.002948786	0.00161685	0.001691397	0.001750742	0.001829587	0.001863176	0.001971019	0.001393996	0.001442932	0.001570054	0.001583274	0.002043733	0.002046387	0.000958516	0.000986948	0.00124018	0.00125751	0.001260875	0.001262533	0.002520182
llmg_0457	0.000247528	0.00031238	0.000324952	0.000340598	0.000340885	0.000341098	0.00026162	0.000281357	0.00029098	0.000347792	0.00041416	0.000417431	0.000160618	0.000163199	0.000298152	0.000345953	0.000388958	0.000398657	0.000217508	0.00023561	0.000360027	0.000372242	0.000372591	0.000538118	0.00013816	0.000172924	0.000292761	0.000310986	0.000339418	0.000350867	0.000114208	0.000152241	0.000249631	0.000255988	0.000295008	0.000330938	0.000176713	0.000189319	0.000193555	0.00023311	0.00024419	0.000271937	0.00015505	0.000202453	0.000210436	0.000243451	0.000251972	0.000264632	0.000242007
llmg_0458	0.000176377	0.000259152	0.000259196	0.000269191	0.00038715	0.000396765	0.000249131	0.000271804	0.000341491	0.000346419	0.000359968	0.000366669	0.000163477	0.000169864	0.000238735	0.000279279	0.000301251	0.000330664	0.000168097	0.000174078	0.00019404	0.000201051	0.000237008	0.000278074	0.000283698	0.000322437	0.000368543	0.00038044	0.000395735	0.000480811	0.000359023	0.000363882	0.000367341	0.000393248	0.000444683	0.000503438	0.000315937	0.000324038	0.000412479	0.000424657	0.000458642	0.000544168	0.000373922	0.00042795	0.000458695	0.000476954	0.000507016	0.000539337	0.000452556
llmg_0459	0.000199619	0.000237081	0.000238753	0.000240164	0.00024501	0.000249598	0.00021639	0.000233341	0.000248086	0.000250957	0.000293379	0.000348617	0.0001788	0.000190574	0.000216276	0.000224293	0.000248507	0.00029503	0.00021068	0.000211033	0.000211265	0.000227358	0.000231504	0.000275729	0.000106281	0.000111638	0.000163509	0.000174876	0.000177888	0.000186745	0.00010823	0.000123337	0.000146828	0.000153758	0.000163522	0.000163644	0.000121052	0.000128337	0.000140194	0.000151206	0.00015235	0.000153289	0.000167212	0.000177246	0.000219456	0.000225813	0.000227436	0.000242893	0.000144098
llmg_0460	0.00033302	0.000431962	0.000445097	0.000460483	0.000532459	0.00056591	0.000346668	0.00043026	0.000456894	0.000484742	0.00050634	0.000560478	0.000327893	0.0003486	0.000391466	0.000433188	0.000441617	0.000496042	0.000396713	0.000446886	0.000453955	0.000471574	0.000487767	0.000561184	0.000200283	0.00025042	0.000321739	0.000327759	0.000352717	0.000380404	0.000197929	0.000228152	0.000249162	0.000258295	0.000323632	0.000362344	0.000219873	0.000221533	0.000273046	0.000278955	0.000285862	0.000321182	0.000311825	0.000315991	0.0003576	0.000407938	0.000427476	0.00044534	0.00025525
lytR	0.001683907	0.001795781	0.001855623	0.00190375	0.002042063	0.002140034	0.001369055	0.001460069	0.001596605	0.001619495	0.001987493	0.002023174	0.001530112	0.001624492	0.001729297	0.001733239	0.001780419	0.002055356	0.001346386	0.001414559	0.001556841	0.001735107	0.001787841	0.001830582	0.001135278	0.001173986	0.001258129	0.001466304	0.001720827	0.001792073	0.0012226	0.001306115	0.001403693	0.001554282	0.001747197	0.001808899	0.001058099	0.001082967	0.001138816	0.001190896	0.001210075	0.001383627	0.001101546	0.001193798	0.001247539	0.0013903	0.001546308	0.001594931	0.000924912
truA	0.000416107	0.000491809	0.00054726	0.000570801	0.000582195	0.000604088	0.000397209	0.000522072	0.000546734	0.000562761	0.00056852	0.000617151	0.000320931	0.000410721	0.000530653	0.000556753	0.00057052	0.000625954	0.000365544	0.000420523	0.000494572	0.00051039	0.000569221	0.00060858	0.000247997	0.000284344	0.000290373	0.000297218	0.000322555	0.000402382	0.000267897	0.000329441	0.000343383	0.000350254	0.000410394	0.000418912	0.000289182	0.000292621	0.000360031	0.000426745	0.000427574	0.000445503	0.000398139	0.000400293	0.000407567	0.000408272	0.000428293	0.000429349	0.000350248
thiD2	0.000545306	0.000547981	0.000550035	0.0005905	0.000645972	0.000656472	0.000546995	0.000557855	0.000568283	0.000568472	0.000571519	0.0006062	0.000391694	0.000484262	0.000570347	0.000585548	0.000609668	0.000616437	0.000487426	0.000541986	0.000564503	0.000599918	0.000738859	0.000740288	0.000250971	0.000295238	0.000325644	0.000345076	0.000417153	0.000440098	0.000348248	0.000398016	0.000440114	0.000443201	0.000458237	0.000463328	0.000337174	0.000358434	0.000447513	0.000459819	0.000466729	0.000492295	0.000391871	0.000415757	0.000440559	0.000458265	0.000537763	0.000551909	0.000405148
llmg_0464	0.000279017	0.000372209	0.000461514	0.00050083	0.000506198	0.000518824	0.000310257	0.000427011	0.000489923	0.000525114	0.000541896	0.000565375	0.000437942	0.000468702	0.000473952	0.000474201	0.000514555	0.000562493	0.000428061	0.000474487	0.000483998	0.000492777	0.000625549	0.000631599	0.000144842	0.000168363	0.000323086	0.000413028	0.000428514	0.000479704	0.000161589	0.000176463	0.000380945	0.000402619	0.000414397	0.00041994	0.000286719	0.00029411	0.000329132	0.000375027	0.000377302	0.000382523	0.000280247	0.000303465	0.000371334	0.000488928	0.000554232	0.000565087	0.000389107
llmg_0465	0.000673434	0.000954132	0.001039369	0.001064413	0.001099991	0.001235174	0.000709655	0.000994557	0.000996759	0.001024529	0.001093493	0.001138851	0.00069973	0.000749571	0.000799104	0.00106234	0.001073164	0.001105005	0.000707897	0.00074277	0.000794583	0.000899764	0.001038258	0.001347664	0.000533736	0.000556375	0.000590742	0.000592456	0.000866585	0.00090135	0.000493244	0.000545394	0.000566678	0.000568244	0.000587935	0.000621376	0.000483473	0.000489116	0.000549494	0.000574879	0.000578476	0.000712811	0.000616774	0.000646207	0.000715397	0.000942411	0.000951838	0.000970955	0.000574381
aspC	0.000838197	0.000915696	0.000978173	0.001001427	0.001120924	0.001245304	0.000718554	0.000898035	0.000971151	0.000976333	0.001017274	0.001206552	0.000893261	0.000953732	0.001097111	0.001173451	0.00117736	0.001227084	0.000906843	0.000907652	0.000915472	0.00093931	0.001097371	0.001263896	0.000583549	0.000624077	0.000732595	0.000753692	0.000819146	0.000848156	0.000602379	0.000622117	0.000666927	0.00072776	0.000765995	0.000819254	0.000591423	0.000596332	0.000601563	0.000796303	0.000814025	0.00083322	0.000640787	0.000857098	0.000864761	0.000904244	0.001009186	0.00101711	0.000717048
pyrG	0.001132639	0.001155989	0.0014159	0.001544266	0.001895622	0.001957628	0.001408469	0.001780221	0.00184929	0.001930378	0.002390849	0.002442661	0.001533889	0.001806144	0.001823507	0.001875638	0.001944442	0.002004649	0.001815688	0.001858062	0.002092483	0.002103054	0.002110317	0.002254668	0.001527364	0.001574947	0.001588354	0.001721443	0.001898629	0.002292528	0.001878588	0.001965226	0.002007086	0.002026388	0.002236383	0.002624198	0.001500144	0.001565502	0.001708929	0.001741744	0.001833145	0.002047184	0.001615581	0.001658398	0.001760084	0.001768248	0.001805599	0.002085984	0.001697613
llmg_0468	2.18e-05	2.45e-05	3e-05	3.45e-05	3.94e-05	4.81e-05	3.7e-05	3.77e-05	3.95e-05	5.13e-05	7.4e-05	8.06e-05	3.1e-05	3.23e-05	3.46e-05	3.72e-05	7.33e-05	8.83e-05	2.5e-05	2.88e-05	3.11e-05	3.19e-05	6.6e-05	7.5e-05	2.05e-05	2.39e-05	3.51e-05	5.89e-05	6.55e-05	6.9e-05	1.93e-05	2.52e-05	2.58e-05	2.96e-05	4.97e-05	5.93e-05	2.36e-05	2.66e-05	2.74e-05	2.87e-05	5.28e-05	5.92e-05	2.73e-05	2.74e-05	3.07e-05	3.21e-05	3.49e-05	4.24e-05	3.45e-05
llmg_0469	3.86e-05	4.57e-05	4.64e-05	4.74e-05	5.11e-05	6.51e-05	3.41e-05	4.73e-05	5.96e-05	6.44e-05	0.000156535	0.000163229	2.21e-05	2.26e-05	5.19e-05	6.23e-05	0.000136278	0.000145944	4.61e-05	4.88e-05	5.54e-05	5.63e-05	7.01e-05	7.11e-05	9.86e-06	1.48e-05	4.13e-05	4.15e-05	6.25e-05	6.38e-05	1.12e-05	1.5e-05	1.67e-05	2.37e-05	6.81e-05	8.94e-05	2.09e-05	2.18e-05	2.22e-05	2.9e-05	5.38e-05	7.39e-05	2.08e-05	2.59e-05	3.31e-05	4.62e-05	5.34e-05	5.8e-05	3.54e-05
llmg_0470	0.00013024	0.0001385	0.000139284	0.000141793	0.000146278	0.000164771	0.000131068	0.000137453	0.000154237	0.000154288	0.000183652	0.000231208	9.27e-05	0.000111488	0.000116369	0.000129987	0.000173893	0.000196676	9.06e-05	9.26e-05	0.000102845	0.000117861	0.000145883	0.000159334	5.71e-05	6.54e-05	9.16e-05	0.000108316	0.000181608	0.000183842	6.4e-05	6.84e-05	0.000112177	0.000113051	0.000116453	0.000148679	9.12e-05	9.65e-05	9.68e-05	9.73e-05	0.000109635	0.000126303	8.54e-05	9.29e-05	0.00010181	0.000104129	0.000148905	0.000149153	9.69e-05
llmg_0471	0.000113141	0.000117783	0.000145772	0.000153323	0.000153935	0.000172306	0.000146149	0.000146941	0.000166992	0.000171045	0.000188245	0.000200816	2.23e-07	0.000157731	0.00016261	0.000180498	0.00018886	0.000208215	0.000126688	0.000128034	0.000131054	0.000151935	0.000156784	0.000180243	6.81e-07	8.05e-05	0.000137458	0.000155359	0.000190705	NA	9.16e-05	0.000115529	0.00011894	0.000154273	0.000164977	NA	1.2e-07	0.000127985	0.000141021	0.00015323	0.000163004	NA	6.62e-07	0.000130702	0.000132825	0.000137811	0.000143112	NA	5.24e-09
llmg_0472	2.4e-05	2.45e-05	4.05e-05	4.62e-05	6.57e-05	7.22e-05	3.98e-05	4.26e-05	6.55e-05	6.71e-05	0.00010279	0.000118628	2.96e-05	3.02e-05	5.72e-05	6.15e-05	0.00010025	0.000105743	2.09e-05	2.42e-05	5.14e-05	5.59e-05	7.77e-05	0.000156208	3.03e-05	3.59e-05	7.51e-05	7.94e-05	0.000114637	0.000142353	2.56e-05	2.67e-05	7.02e-05	7.1e-05	0.000102705	0.000126883	2.32e-05	2.4e-05	5.01e-05	5.33e-05	8.54e-05	0.000105716	3.09e-05	3.87e-05	4.18e-05	4.23e-05	6.13e-05	6.47e-05	2.51e-05
llmg_0473	4.85e-05	5.16e-05	6.31e-05	9.01e-05	9.02e-05	9.08e-05	8.89e-05	9.14e-05	9.16e-05	9.26e-05	0.000213978	0.000216143	6.08e-05	6.32e-05	9.54e-05	9.82e-05	0.000138852	0.000144623	3.28e-05	4.2e-05	8.08e-05	8.91e-05	9.78e-05	0.000118276	7.56e-05	7.69e-05	7.82e-05	0.000112916	0.000119595	0.000152544	5.19e-05	5.71e-05	9.71e-05	0.000112315	0.000176745	0.000195687	5.21e-05	6.05e-05	7.81e-05	8.24e-05	0.000139023	0.000155759	6.7e-05	6.78e-05	6.88e-05	7.32e-05	7.46e-05	9.65e-05	5.13e-05
llmg_0474	1.7e-05	2.19e-05	2.88e-05	3.18e-05	6.11e-05	8.91e-05	2.8e-05	2.99e-05	8.73e-05	9.13e-05	0.000109654	0.000140478	2.44e-05	2.73e-05	6.84e-05	8.21e-05	0.000102372	0.000111576	1.81e-05	2.26e-05	6.41e-05	6.42e-05	7.9e-05	8.02e-05	2.99e-05	3.51e-05	6.55e-05	7.27e-05	7.41e-05	7.52e-05	2.65e-05	3.04e-05	7.95e-05	9.31e-05	9.39e-05	0.00012121	2.08e-05	2.43e-05	5.58e-05	5.74e-05	8.6e-05	0.000111916	3.23e-05	3.48e-05	6.11e-05	6.56e-05	6.74e-05	6.98e-05	1.45e-05
llmg_0475	0.000115919	0.00012583	0.000174157	0.000207627	0.000217179	0.000230805	0.000139611	0.0001466	0.000148766	0.000163405	0.000203904	0.00021926	9.57e-05	0.000109324	0.0001361	0.00014532	0.000165348	0.00017667	8.15e-05	0.000100706	0.000125202	0.000159614	0.000219783	0.000286153	5.37e-05	5.61e-05	6.45e-05	6.89e-05	0.000176346	0.000182773	5.57e-05	5.8e-05	7.2e-05	9.09e-05	0.000101234	0.000136051	7.66e-05	8.57e-05	8.68e-05	9.41e-05	0.000115026	0.000124477	9.19e-05	9.77e-05	0.000118206	0.000119659	0.000184398	0.000197042	0.00010055
llmg_0476	0.000760422	0.000867201	0.001136612	0.001466524	0.001560977	0.001728908	0.001014259	0.001079175	0.001142187	0.001775143	0.001869701	0.002024985	0.000404335	0.00115444	0.00117006	0.001254096	0.001277489	0.001278978	0.000832331	0.001151866	0.001233542	0.001578264	0.002580052	0.002725369	0.000508143	0.000651015	0.000787801	0.000787984	0.001240558	0.0012725	0.000568167	0.000647308	0.000712055	0.00075316	0.001073355	0.001108665	0.000811175	0.000845797	0.000986337	0.001027676	0.001045801	0.001075027	0.000955051	0.001063577	0.001151366	0.001181094	0.001572566	0.001615007	0.000902441
llmg_0477	0.000575793	0.000589446	0.00059254	0.000599714	0.000628618	0.000703954	0.000347111	0.000362226	0.000501072	0.000565427	0.000570908	0.000593493	0.000270569	0.000406801	0.000407269	0.000502919	0.000753059	0.000802995	0.00024378	0.000343888	0.000440844	0.000444578	0.00057425	0.00062009	0.000205739	0.000336711	0.000477133	0.000506033	0.000594462	0.000641668	0.000450094	0.000519325	0.000549093	0.000594804	0.000603617	0.00064562	0.000452366	0.00059437	0.000612487	0.000655719	0.00068105	0.000802382	0.000353829	0.0004958	0.000521699	0.000635704	0.000698861	0.00073436	0.000367644
ntd	7.56e-05	7.64e-05	0.000111927	0.000117485	0.000122966	0.000124028	9.59e-05	0.000104009	0.000111968	0.000121143	0.000164544	0.000178248	9.13e-05	9.29e-05	0.000126989	0.000128299	0.000160734	0.000164652	8.34e-05	8.52e-05	0.000132808	0.000155584	0.000211699	0.000212351	6.27e-05	6.28e-05	6.93e-05	7.06e-05	0.000156702	0.000162523	5.8e-05	6.61e-05	6.75e-05	6.75e-05	0.000131151	0.000177684	4.64e-05	5.02e-05	7.36e-05	7.6e-05	0.000122473	0.000157649	7.34e-05	7.44e-05	7.6e-05	7.96e-05	8.71e-05	9.06e-05	3.8e-05
llmg_0479	5.95e-05	6.51e-05	6.81e-05	7.33e-05	8.71e-05	9.69e-05	5.57e-05	7.25e-05	7.49e-05	8.23e-05	8.37e-05	9.17e-05	6.08e-05	6.21e-05	6.32e-05	6.71e-05	7.85e-05	8.37e-05	7e-05	7.4e-05	7.48e-05	7.51e-05	0.000113865	0.000115346	5.97e-05	6.1e-05	6.24e-05	6.76e-05	9.58e-05	0.000100959	4.88e-05	4.88e-05	6.39e-05	6.7e-05	7.34e-05	7.85e-05	4.36e-05	4.47e-05	6.37e-05	6.91e-05	6.95e-05	7.39e-05	2.14e-05	3.69e-05	5.33e-05	5.72e-05	5.79e-05	5.89e-05	2.04e-05
dukA	0.000159778	0.000169725	0.000171335	0.000172418	0.000201564	0.000216647	0.000154447	0.000157933	0.000189531	0.000199096	0.000205179	0.000206434	0.000118298	0.000173326	0.000182486	0.000186616	0.000197386	0.000216059	0.00011145	0.000161208	0.000168191	0.00017636	0.000183795	0.000200198	0.00014429	0.00014637	0.000147742	0.00016421	0.000180737	0.000231997	9.9e-05	0.000144429	0.000148085	0.000169795	0.000219448	0.000243533	0.000114128	0.000115785	0.000150211	0.000167378	0.000190261	0.000208616	0.000132268	0.000136685	0.000137119	0.000146948	0.000156726	0.000159372	0.000119796
llmg_0481	0.000268982	0.00132771	0.001417545	0.001455554	0.001581187	0.001601936	0.000196336	0.001042839	0.001059515	0.001071077	0.001081501	0.001102989	0.000756236	0.000758491	0.001027465	0.001029741	0.00108746	0.001118661	0.000377307	0.000427528	0.001063234	0.001091624	0.001099395	0.001132238	0.000499812	0.000617534	0.00079141	0.000846726	0.001396358	0.001481294	0.00060979	0.00063836	0.000752309	0.000857396	0.000877372	0.000907516	0.000488056	0.000500467	0.000546899	0.000556912	0.000672737	0.000677322	0.000518047	0.000547948	0.000673134	0.000691781	0.000763911	0.000825107	0.000604615
llmg_0482	0.001214392	0.001298994	0.001397527	0.001577435	0.001610743	0.001907295	0.001005419	0.001114194	0.001125579	0.001211825	0.001250806	0.001267638	0.000862663	0.000864391	0.000886242	0.000947595	0.001007405	0.001051047	0.000593476	0.000665474	0.000897806	0.001047141	0.00126177	0.001341893	0.000763389	0.000815215	0.000838166	0.00089287	0.001479045	0.001594203	0.000746525	0.00078763	0.00082815	0.000986925	0.001057424	0.00105852	0.000691127	0.000721853	0.000731822	0.00075734	0.000772637	0.000937066	0.000560531	0.000589909	0.000763993	0.000785242	0.000917534	0.001021549	0.000651121
dnaE	0.000106595	0.000641285	0.000687869	0.000698768	0.000709008	0.000746966	0.000109642	0.000648717	0.000662443	0.000679407	0.000692066	0.000799448	0.000474018	0.000478034	0.000645765	0.000659375	0.000716335	0.000725854	0.000374859	0.000408886	0.000678162	0.000695981	0.000712355	0.000731481	0.000369894	0.000388051	0.000397051	0.000432285	0.000707641	0.000758134	0.000265165	0.000267857	0.000317755	0.000354532	0.000448322	0.000463822	0.00031792	0.000361074	0.000366792	0.000391813	0.0004379	0.000457603	0.000404227	0.000419752	0.000494938	0.000516765	0.000570289	0.0005972	0.000478624
llmg_0484	3.21e-05	3.45e-05	4.62e-05	5.2e-05	5.56e-05	7.82e-05	3.11e-05	3.23e-05	3.81e-05	5.76e-05	6.05e-05	6.8e-05	3.88e-05	3.89e-05	3.94e-05	4.05e-05	5.32e-05	5.47e-05	2.18e-05	3.72e-05	3.9e-05	4.18e-05	4.19e-05	4.36e-05	1.82e-05	2.01e-05	3.69e-05	3.88e-05	5.2e-05	5.45e-05	2e-05	2.61e-05	2.74e-05	3.54e-05	3.65e-05	3.92e-05	2.16e-05	2.35e-05	2.68e-05	2.94e-05	3.16e-05	4.63e-05	2.84e-05	3.23e-05	4.47e-05	5.75e-05	5.8e-05	6.74e-05	3.03e-05
llmg_0485	7.98e-05	0.000107083	0.000109341	0.000110127	0.000110963	0.000122951	6.45e-05	6.76e-05	0.000109749	0.000113197	0.000123983	0.000141996	6.31e-05	6.64e-05	8.52e-05	8.63e-05	0.000118165	0.000124836	5.12e-05	5.28e-05	6.84e-05	6.9e-05	9.59e-05	0.000103208	5.17e-05	5.45e-05	6.19e-05	6.22e-05	0.000112102	0.000113696	3.9e-05	4.07e-05	4.79e-05	5.79e-05	5.9e-05	5.91e-05	4.47e-05	4.6e-05	4.99e-05	5.07e-05	5.15e-05	5.91e-05	4.13e-05	4.97e-05	5.01e-05	6.49e-05	6.52e-05	7.65e-05	5.08e-05
llmg_0486	4.23e-05	5.08e-05	6.52e-05	7.16e-05	7.29e-05	7.55e-05	4.08e-05	4.23e-05	5.91e-05	5.93e-05	6.1e-05	7.26e-05	4.76e-05	5.16e-05	5.94e-05	6.15e-05	7.96e-05	8.43e-05	3.86e-05	4.56e-05	5.94e-05	6.74e-05	8.43e-05	8.88e-05	5.75e-05	6.42e-05	6.86e-05	8.29e-05	8.67e-05	0.000121513	5.44e-05	6.03e-05	6.28e-05	6.85e-05	7.03e-05	8.35e-05	4.57e-05	4.74e-05	5.14e-05	5.54e-05	6.24e-05	6.32e-05	3.15e-05	3.2e-05	3.22e-05	3.45e-05	4.78e-05	5.74e-05	3.14e-05
llmg_0487	6.42e-05	7.41e-05	8.09e-05	8.74e-05	9.49e-05	9.89e-05	5.87e-05	5.97e-05	7.24e-05	8.07e-05	9.14e-05	0.000103235	3.84e-05	4.07e-05	6.73e-05	7.39e-05	7.92e-05	9.93e-05	3.51e-05	3.52e-05	8.07e-05	8.28e-05	8.51e-05	8.76e-05	4.56e-05	4.91e-05	6.03e-05	6.56e-05	0.000112578	0.000118921	4.65e-05	4.87e-05	4.97e-05	5.14e-05	5.35e-05	5.38e-05	3.91e-05	4.16e-05	4.51e-05	4.86e-05	5.31e-05	5.42e-05	5.23e-05	5.28e-05	5.39e-05	5.7e-05	5.87e-05	6.14e-05	6.89e-05
llmg_0488	0.000107523	0.000112986	0.000114202	0.000135033	0.000164606	0.000171861	9.1e-05	9.87e-05	0.000164087	0.000173525	0.000178974	0.00021683	8.11e-05	8.17e-05	0.000139738	0.000150757	0.000193706	0.000215806	9.6e-05	0.000100796	0.000120199	0.000122563	0.000144652	0.000145285	7.6e-05	9.96e-05	0.000126476	0.000136016	0.000141808	0.000160454	6.67e-05	8.35e-05	0.000104503	0.00011126	0.000122866	0.000139851	8.41e-05	8.81e-05	9e-05	0.000114754	0.000120203	0.000124138	0.000119794	0.000131988	0.000145384	0.00014623	0.000151116	0.000165119	0.000146665
llmg_0489	6.87e-05	6.89e-05	8.58e-05	9.67e-05	0.000113423	0.000121968	8.56e-05	9.28e-05	9.94e-05	0.000109372	0.000142582	0.000143553	7.46e-05	8.12e-05	9.49e-05	9.89e-05	0.000152959	0.000165704	7.35e-05	7.62e-05	8.27e-05	8.9e-05	0.000129124	0.000138705	6.59e-05	0.00010503	0.000126974	0.000132423	0.000162234	0.000169345	6.65e-05	9.01e-05	9.72e-05	0.00010084	0.000139146	0.000152742	6.93e-05	7.13e-05	9.04e-05	9.83e-05	0.000137814	0.000145524	6.76e-05	6.89e-05	7.53e-05	7.75e-05	8.31e-05	8.34e-05	9.35e-05
llmg_0490	8.42e-05	8.8e-05	0.00012235	0.000125243	0.000143007	0.000144556	8.58e-05	9.16e-05	0.000116166	0.00012166	0.000124629	0.000127473	7.92e-05	8.07e-05	9.83e-05	0.000100488	0.000112448	0.000137358	7.46e-05	7.77e-05	9.46e-05	0.000113339	0.000131917	0.00014476	0.000133654	0.000138829	0.000141414	0.000155099	0.000163271	0.000181937	0.000122293	0.000122913	0.000129716	0.000131376	0.000150654	0.000157135	8.12e-05	9.01e-05	0.000109362	0.000122183	0.000150884	0.000155111	7.02e-05	7.12e-05	7.96e-05	0.000106781	0.000121217	0.000127245	0.000104073
hly	0.000395143	0.000407105	0.000409545	0.000465188	0.000476668	0.000479126	0.000409048	0.000420842	0.000448643	0.000481472	0.000505016	0.000550227	0.000241765	0.000309522	0.000310902	0.000393845	0.000446328	0.000475081	0.000242848	0.000275728	0.000333085	0.000342064	0.000499573	0.000510779	0.00013638	0.000172931	0.000237805	0.000270104	0.000431573	0.000442618	0.000183779	0.000193238	0.000279176	0.000299595	0.000349333	0.000365882	0.000178006	0.000263686	0.000268623	0.000278992	0.000364389	0.000391512	0.000246488	0.000256997	0.000312764	0.000324804	0.000414015	0.000429803	0.000296715
llmg_0492	0.000699736	0.000745371	0.000753874	0.00080983	0.000885526	0.000887657	0.00064217	0.000657295	0.00068532	0.000715197	0.000745694	0.000762645	0.000563586	0.000603919	0.000676196	0.000768665	0.000815562	0.000966134	0.000633804	0.000659792	0.000809592	0.00082265	0.000850365	0.000876794	0.000555388	0.000573963	0.000678637	0.000805856	0.000812287	0.000815657	0.000552903	0.00062491	0.000838726	0.000853143	0.000854032	0.000871721	0.000281066	0.00067521	0.000723975	0.000733706	0.000854351	0.000857004	0.000275291	0.000536935	0.00055825	0.000589677	0.000643449	0.000813168	0.000556916
llmg_0493	0.000261465	0.000299777	0.000381126	0.000432381	0.000470881	0.00060022	0.000285994	0.000295788	0.000354667	0.000371155	0.000404772	0.000433674	0.000266848	0.000283162	0.000313899	0.000349631	0.000413613	0.000445564	0.000277887	0.000313598	0.000349965	0.000398362	0.000451015	0.000501832	0.000139565	0.000184355	0.000291877	0.000323338	0.000396793	0.000404001	0.000162997	0.000182523	0.000242048	0.000251028	0.000281764	0.000292426	0.000245504	0.00025425	0.000276009	0.00029606	0.000296719	0.000336674	0.000294931	0.000328128	0.000431267	0.000461147	0.00048407	0.000510116	0.000302075
nagZ	0.000616845	0.000622845	0.000661106	0.000699965	0.000776344	0.000828911	0.000570883	0.000603328	0.000658838	0.00066272	0.000706714	0.000804065	0.000508943	0.00054688	0.000597873	0.00059927	0.000656831	0.00072336	0.000415935	0.000463783	0.000652727	0.000760642	0.000768448	0.000929659	0.000325984	0.000343099	0.000348024	0.000361589	0.000572456	0.000641322	0.000341914	0.000355266	0.000360238	0.00037978	0.000465429	0.000497753	0.000347611	0.000418273	0.00042309	0.000474549	0.000496852	0.000534374	0.000539527	0.000548842	0.000740536	0.000755485	0.00087142	0.00096674	0.000532119
llmg_0495	0.00025063	0.000262917	0.000288362	0.000292688	0.000328827	0.000341606	0.00025994	0.000283415	0.000310472	0.000314029	0.000363245	0.000369586	0.000298224	0.000303417	0.000308478	0.000341573	0.000384162	0.000422055	0.000300239	0.000305155	0.0003104	0.000328951	0.000412203	0.000436939	0.000110256	0.000180707	0.000262733	0.000263734	0.000301116	0.000304078	0.000112136	0.000173782	0.000289341	0.000314122	0.000345313	0.000345417	0.000254654	0.000258721	0.000262989	0.000281288	0.00028643	0.000329756	0.000298569	0.000313524	0.000314066	0.000315092	0.000341581	0.000345886	0.000257948
hllA	0.001525519	0.001658798	0.001781013	0.001795787	0.001820973	0.002048343	0.001264442	0.00135815	0.001570635	0.001669771	0.001743747	0.002088822	0.001194515	0.00124546	0.00130849	0.001413724	0.001482868	0.002033222	0.001210684	0.001326546	0.001590551	0.001910608	0.001916022	0.001971858	0.001297143	0.001309582	0.001494716	0.001610887	0.001749621	0.002067947	0.001017142	0.001196625	0.001251973	0.002082622	0.00208345	0.002133928	0.00156275	0.001625954	0.0019382	0.002209014	0.002512708	0.00284208	0.001467848	0.001549234	0.001879223	0.002090611	0.00214335	0.002218396	0.001391546
llmg_0497	7.44e-05	8.01e-05	8.92e-05	0.000102705	0.000104507	0.000112437	9.28e-05	9.87e-05	0.000101022	0.000102032	0.00010378	0.000140429	5.76e-05	7.93e-05	9.36e-05	9.61e-05	0.000102974	0.000147473	5.12e-05	6.89e-05	7.7e-05	8.75e-05	0.00011554	0.00012049	7.65e-05	9.21e-05	9.48e-05	0.000108495	0.000114714	0.000115896	5.48e-05	8.67e-05	8.76e-05	8.77e-05	0.000104695	0.000109186	6.43e-05	7.48e-05	8.15e-05	9.47e-05	0.000102514	0.000142785	0.000100751	0.00010279	0.000104253	0.000105233	0.000113293	0.000127022	5.58e-05
ogt	1.54e-05	1.6e-05	5.23e-05	5.66e-05	6.47e-05	7.63e-05	5.74e-05	5.9e-05	6.39e-05	8.21e-05	0.000106476	0.000118205	4.76e-05	6.12e-05	9.17e-05	9.53e-05	0.000103889	0.000119077	1.95e-05	1.99e-05	9.77e-05	9.92e-05	0.000103691	0.000159299	3.57e-05	4.16e-05	7.68e-05	9.81e-05	0.000119378	0.000157318	4.3e-05	5.76e-05	8.07e-05	8.12e-05	0.000101347	0.000118551	4.45e-05	4.8e-05	5.78e-05	6.09e-05	0.000103989	0.000111227	3.92e-05	4.78e-05	4.81e-05	5.58e-05	5.94e-05	6.85e-05	3.29e-05
adaA	2.5e-05	2.7e-05	6.01e-05	6.29e-05	6.53e-05	6.74e-05	5.77e-05	6.53e-05	7.05e-05	7.08e-05	9.91e-05	0.000107683	7.68e-05	7.83e-05	8.42e-05	9.27e-05	9.87e-05	9.91e-05	2.99e-05	3.54e-05	8.48e-05	9.12e-05	0.000176234	0.000192258	4.13e-05	4.43e-05	9.79e-05	9.96e-05	0.000156594	0.000169776	7.65e-05	8.14e-05	0.000108082	0.000113714	0.000118481	0.000151905	6.29e-05	6.45e-05	8.35e-05	8.85e-05	0.000106507	0.000125597	5.06e-05	5.92e-05	6.44e-05	6.62e-05	8.95e-05	8.98e-05	5.19e-05
nhoA	0.000130123	0.000133702	0.000134132	0.000134778	0.0001706	0.00019928	0.000128123	0.00013326	0.000179903	0.000211377	0.000239476	0.0002599	0.000151709	0.000160165	0.000182272	0.000182876	0.000241582	0.00027022	0.000166604	0.00016966	0.000174586	0.0001968	0.000246064	0.000246603	8.86e-05	0.00014261	0.00014628	0.000155143	0.000216178	0.000236417	9.72e-05	0.000160581	0.000168619	0.000175787	0.000247265	0.000253058	0.000122133	0.000127294	0.000169312	0.000190168	0.000217404	0.000231667	0.000163452	0.000178161	0.000181515	0.000182975	0.000185613	0.000202363	0.000120337
llmg_0501	3.35e-05	5.77e-05	6.43e-05	8.09e-05	0.000106547	0.000111413	3.42e-05	7.54e-05	8.87e-05	9.41e-05	0.00012881	0.000145523	8.36e-05	9.53e-05	9.83e-05	9.89e-05	0.000108582	0.000146689	5.07e-05	5.93e-05	7.23e-05	8.03e-05	0.000106161	0.000177121	4.1e-05	6.78e-05	8.09e-05	9.49e-05	0.00010338	0.000117298	4.11e-05	7.29e-05	7.55e-05	8.22e-05	8.23e-05	0.000112408	6.2e-05	6.58e-05	7.25e-05	7.47e-05	8.43e-05	9.03e-05	6.47e-05	7.04e-05	7.31e-05	7.31e-05	8.23e-05	8.26e-05	5.92e-05
llmg_0502	6.71e-05	9.17e-05	9.49e-05	0.000119055	0.000170836	0.00020326	8.36e-05	0.000111893	0.000172458	0.000204201	0.000224985	0.000240123	6.42e-05	8.24e-05	0.000142112	0.000144741	0.000183634	0.000226575	7.46e-05	9.9e-05	0.000148409	0.000149085	0.000183995	0.000199799	8.74e-05	8.93e-05	9.34e-05	9.9e-05	0.000169196	0.000188745	5.22e-05	6.95e-05	7.14e-05	7.77e-05	0.000136184	0.000165067	5.57e-05	6.53e-05	7.76e-05	9.4e-05	0.000124108	0.000137931	6.6e-05	7.41e-05	7.68e-05	8.35e-05	0.000100033	0.00010192	5.27e-05
llmg_0503	0.000135481	0.000137724	0.000137724	0.000138475	0.000174018	0.000180341	0.000122589	0.000124438	0.000178649	0.000183322	0.000185633	0.000187955	0.000105858	0.000118609	0.000138237	0.000183982	0.00018811	0.000207592	0.000136631	0.000159247	0.000160248	0.000200925	0.000201249	0.00025632	0.000114016	0.000139196	0.000178229	0.000198271	0.000205453	0.000254068	9.21e-05	0.000114414	0.0001516	0.000165719	0.000168265	0.00018974	9.72e-05	0.000107806	0.000153974	0.000174059	0.000174245	0.000181153	0.000104979	0.000108911	0.000110034	0.000115866	0.000133663	0.000141147	8.57e-05
llmg_0504	9.8e-05	9.83e-05	0.000101341	0.000108095	0.000110654	0.00011156	9.45e-05	0.00010746	0.000111669	0.00012018	0.0001372	0.000187597	6.96e-05	6.97e-05	9.13e-05	9.62e-05	0.000132746	0.000174716	5.89e-05	9.01e-05	9.33e-05	9.68e-05	9.98e-05	0.000132306	2.65e-05	6.92e-05	8.72e-05	0.000100554	0.000118301	0.000122791	3.94e-05	5.24e-05	7.46e-05	7.55e-05	8.81e-05	8.92e-05	4.56e-05	4.71e-05	5.8e-05	6.48e-05	7.59e-05	7.94e-05	3.97e-05	4.09e-05	6.85e-05	7.04e-05	7.65e-05	9.29e-05	6.07e-05
nifZ	0.000515667	0.000525551	0.000629036	0.000697536	0.000790841	0.000829025	0.000657682	0.000731816	0.000732107	0.000737792	0.000790216	0.000836748	0.00068848	0.00069267	0.000736975	0.000742291	0.00077005	0.00077379	0.000546901	0.000555995	0.000737145	0.000796724	0.000930869	0.000998722	0.00055952	0.000791135	0.000797988	0.000937878	0.000971266	0.001000507	0.000661707	0.000714678	0.00074003	0.00079464	0.000900715	0.000956959	0.000530339	0.000540628	0.000566704	0.000671053	0.000718494	0.000780721	0.000486662	0.000504289	0.000507194	0.000524445	0.000627495	0.000649558	0.000513686
llmg_0506	7.2e-05	7.34e-05	7.94e-05	8.82e-05	0.000104568	0.000142432	8.51e-05	9.36e-05	0.000109118	0.000117603	0.000141153	0.000144372	9.68e-05	0.000109588	0.000113324	0.000113869	0.000123936	0.000124397	8.2e-05	9.54e-05	0.00010893	0.000112558	0.000153934	0.00018302	7.9e-05	7.92e-05	0.000114417	0.000124756	0.00014785	0.000154415	0.00011566	0.000120531	0.000121062	0.000123366	0.000124649	0.000131394	9.38e-05	0.00010322	0.000110118	0.000116891	0.000128882	0.000130152	9.27e-05	9.34e-05	0.000102032	0.000113173	0.00011402	0.000132483	9.66e-05
llmg_0507	0.001110958	0.001116143	0.001119957	0.001174968	0.001253919	0.001298774	0.000791402	0.000793537	0.000991615	0.001044739	0.001071521	0.001098006	0.000856869	0.000897082	0.000930917	0.000958663	0.000965979	0.001002108	0.000847348	0.000962909	0.000963366	0.000973928	0.000995679	0.001090537	0.000954427	0.001092129	0.001137495	0.001313567	0.001407991	0.001465265	0.001079399	0.001531383	0.001544816	0.001571103	0.001653398	0.00165735	0.00119956	0.00120748	0.001363622	0.001373137	0.001386665	0.001427652	0.001024473	0.001041685	0.001077393	0.001087673	0.001131944	0.001149292	0.000883766
llmg_0508	0.000236349	0.000242153	0.000278141	0.000280274	0.000341773	0.000367886	0.000202299	0.000216387	0.000219098	0.000223831	0.000275602	0.000287634	0.000212177	0.000244704	0.000246462	0.000249674	0.000261687	0.000317056	0.000404244	0.00049217	0.000514823	0.000537752	0.000546325	0.000568231	0.000429642	0.000458967	0.000468243	0.000487556	0.000530686	0.000534865	0.000229742	0.000258729	0.000304028	0.000304397	0.000305037	0.000348112	0.000196071	0.000198949	0.000215912	0.000276973	0.000300698	0.000333839	0.000318409	0.000330103	0.00038134	0.000382931	0.000447031	0.000477211	0.000216966
acmD	5.29e-05	5.59e-05	5.93e-05	6.26e-05	7.28e-05	8.31e-05	5.39e-05	5.71e-05	8.76e-05	9.16e-05	9.22e-05	0.000119468	4.96e-05	5.69e-05	6.81e-05	6.9e-05	8.45e-05	0.000101858	4.86e-05	5.47e-05	6.09e-05	7.44e-05	8.66e-05	9.21e-05	3.95e-05	4.17e-05	6.46e-05	8.01e-05	8.06e-05	0.000109788	3.82e-05	3.83e-05	5.17e-05	6e-05	7.42e-05	9.75e-05	5.21e-05	6.1e-05	6.7e-05	7.01e-05	8.17e-05	8.73e-05	4.73e-05	5.49e-05	5.76e-05	7.21e-05	8.94e-05	9.79e-05	5.53e-05
llmg_0510	0.00038497	0.000484744	0.000520812	0.000596763	0.000634985	0.000636306	0.000496982	0.000579542	0.000598524	0.000626057	0.000642632	0.000674575	0.000554838	0.000636612	0.000680131	0.000696678	0.000717026	0.000753594	0.000474813	0.000478044	0.000587584	0.000703539	0.000749701	0.000795164	0.000323915	0.000442932	0.000561314	0.000563139	0.000592144	0.000643122	0.000254093	0.000433863	0.000455657	0.000468175	0.000495293	0.000526425	0.000385456	0.000395035	0.000421057	0.000483646	0.00053738	0.000617269	0.000245361	0.000341638	0.000349712	0.000374323	0.000385138	0.00040735	0.000372175
ponA	1.81e-05	2.3e-05	4.89e-05	7.54e-05	0.000110164	0.000130886	5.41e-05	8.06e-05	9.72e-05	0.000110246	0.000116114	0.00013287	5.68e-05	7.47e-05	7.67e-05	8.79e-05	0.000109804	0.000130515	1.56e-05	1.78e-05	7.29e-05	7.47e-05	0.000123672	0.000151093	5.68e-05	6.76e-05	9.35e-05	9.65e-05	0.000132075	0.000169408	5.01e-05	5.48e-05	9e-05	0.000101242	0.000110957	0.000134719	4.63e-05	4.9e-05	7.72e-05	9.04e-05	9.14e-05	0.000134136	4.27e-05	5.07e-05	5.89e-05	6.03e-05	6.24e-05	7.46e-05	4.72e-05
recU	0.00042874	0.000444732	0.000471735	0.000501081	0.000520141	0.000528892	0.000407229	0.000445449	0.000457472	0.000492143	0.000511346	0.000528414	0.000460235	0.000472372	0.00051066	0.000561767	0.000693993	0.000695972	0.000345098	0.00035548	0.000400566	0.000463123	0.000480789	0.000501073	0.000356857	0.000399665	0.000434919	0.000437293	0.000506266	0.000534293	0.000341262	0.000361985	0.000404505	0.000406367	0.000408723	0.000539723	0.000404919	0.000405826	0.000500278	0.000522834	0.000531249	0.000545037	0.000375952	0.000422859	0.000448974	0.000460312	0.000476689	0.000497238	0.000483054
llmg_0513	0.000115803	0.000128979	0.000130993	0.000138302	0.000149506	0.000151875	9.59e-05	0.000101614	0.000116716	0.00012401	0.000140446	0.000140751	0.000101273	0.000105563	0.000116665	0.00011717	0.00012053	0.000131917	9.1e-05	9.47e-05	0.000108442	0.000122385	0.000126328	0.000131598	8.08e-05	8.22e-05	0.000114822	0.000115849	0.000121382	0.000152715	8.02e-05	8.78e-05	0.000103759	0.000110895	0.000111709	0.000149603	0.000106231	0.000108657	0.000109945	0.000110237	0.000111362	0.000139285	7.83e-05	8.88e-05	0.000102976	0.000106956	0.000110651	0.000116301	8.65e-05
llmg_0514	0.000562955	0.000566621	0.000572275	0.000654633	0.000715191	0.000737704	0.000476589	0.000481679	0.000550298	0.000565258	0.000590476	0.000642047	0.000494701	0.000498516	0.000521882	0.000522015	0.000767792	0.000783453	0.000389228	0.00043668	0.000503124	0.000538309	0.000578924	0.000611772	0.000287863	0.000416295	0.000488112	0.000520827	0.000705566	0.00071417	0.000261693	0.000515139	0.000554838	0.000555974	0.000687279	0.00070958	0.000479404	0.000509618	0.00051278	0.000529728	0.000718521	0.00076198	0.000472708	0.000488343	0.00065475	0.000663216	0.000667923	0.000681944	0.000397849
llmg_0515	7.14e-05	7.73e-05	7.85e-05	9e-05	9.13e-05	0.000100802	4.1e-05	4.14e-05	8.04e-05	8.45e-05	8.47e-05	9.03e-05	3.57e-05	4.48e-05	5.63e-05	6.4e-05	9.28e-05	0.000121455	4.01e-05	5.31e-05	6.7e-05	7.34e-05	7.49e-05	8.56e-05	5.48e-05	6.29e-05	7.7e-05	7.75e-05	7.8e-05	8.74e-05	6.13e-05	7.12e-05	7.15e-05	9.04e-05	0.000105341	0.000129483	7.4e-05	8.28e-05	8.62e-05	9.62e-05	0.00010237	0.000107386	4.88e-05	5.9e-05	8.89e-05	9.64e-05	9.89e-05	0.000108294	3.79e-05
suhB	0.000370912	0.000375669	0.000375979	0.000471418	0.000486692	0.000554358	0.000363065	0.000363105	0.00036518	0.000371686	0.000424351	0.000503037	0.000343816	0.000375717	0.000375936	0.000383635	0.000425892	0.000514974	0.000368428	0.00039948	0.000427351	0.000459777	0.000463639	0.000477159	0.000343721	0.000473026	0.000481501	0.000490399	0.000506827	0.000511535	0.000430418	0.000430758	0.000450263	0.000499465	0.000517437	0.000576605	0.000419806	0.00042582	0.000501856	0.000562908	0.000715811	0.000733608	0.000559995	0.000589044	0.000602434	0.000612297	0.000772483	0.000798873	0.000350778
murA2	0.000183222	0.000189095	0.000198988	0.000207861	0.000261212	0.000278067	0.000193827	0.000197291	0.000223226	0.000254742	0.000344442	0.000353968	0.000210643	0.000232659	0.000327228	0.000346738	0.000347817	0.000381529	0.000181323	0.000194508	0.000246323	0.000263339	0.000269953	0.000271904	0.000250512	0.000278682	0.000287595	0.000292349	0.000300894	0.000307232	0.000239753	0.000243896	0.000268233	0.000302523	0.000310126	0.000363894	0.000246646	0.000253168	0.000256788	0.000276481	0.000294784	0.000384263	0.000295359	0.000302825	0.000311468	0.000400709	0.000408091	0.000449541	0.000323285
llmg_0518	0.000401708	0.000429566	0.000468188	0.000731606	0.000877105	0.001024082	0.000228095	0.000315217	0.00039247	0.00043138	0.000442883	0.000595158	0.000198248	0.000223843	0.000278126	0.000336615	0.000453314	0.000497564	0.000204242	0.000301878	0.000307895	0.000337629	0.000591217	0.000600492	0.000308544	0.000357676	0.000498989	0.000532397	0.001288259	0.001375149	0.000218388	0.000412827	0.000560677	0.000730701	0.001208233	0.001344441	0.000216827	0.000425014	0.000447075	0.000512149	0.000533787	0.000696495	0.000237044	0.000310295	0.000530885	0.000640563	0.000874175	0.000888803	0.000142413
tig	0.001255902	0.001342634	0.001546243	0.001589764	0.001680532	0.001925229	0.001399013	0.001466494	0.00150591	0.001531755	0.001605756	0.001694714	0.00124972	0.00147248	0.001576659	0.001598211	0.0016688	0.001709453	0.001587491	0.001595432	0.001733265	0.001750708	0.001779055	0.002077893	0.001029063	0.001073675	0.001124487	0.001521797	0.001623815	0.001685153	0.001106765	0.001250993	0.001597786	0.001605433	0.001681902	0.001823135	0.001151926	0.001432281	0.00157539	0.001755674	0.001788551	0.001848388	0.00150415	0.001580049	0.001883685	0.001915229	0.002140934	0.002293294	0.001526801
dnaG	0.000627514	0.000638927	0.00065111	0.000687253	0.0007838	0.000810071	0.000547632	0.00069719	0.000736893	0.000784058	0.000843361	0.000891097	0.000725686	0.000747152	0.000830388	0.000856007	0.00087175	0.000923293	0.000756337	0.000847914	0.000884247	0.000890086	0.000902275	0.000955335	0.000321613	0.000527778	0.000561264	0.000662305	0.00075009	0.000777248	0.000354352	0.000618782	0.000629606	0.00073072	0.000733496	0.00074731	0.000531322	0.00054254	0.000555392	0.00057428	0.000686428	0.000785308	0.000616931	0.000635069	0.00065125	0.000665852	0.000725736	0.00077477	0.000526209
rpoD	0.001821934	0.00190282	0.002077715	0.002228597	0.002394993	0.002417464	0.001932787	0.002069753	0.002130555	0.002444817	0.002563392	0.0025756	0.001880149	0.002351575	0.00238108	0.002390392	0.002459779	0.002531417	0.00216643	0.002212446	0.002478902	0.002702328	0.002714771	0.002731452	0.001724682	0.001808019	0.002266449	0.002275886	0.002681042	0.002720906	0.00217788	0.002272417	0.002281101	0.002406312	0.003226566	0.00325436	0.001976266	0.001977899	0.002077034	0.002277972	0.002436789	0.002754705	0.001961242	0.002095421	0.002240871	0.002270169	0.002270996	0.002615165	0.001764504
llmg_0522	5.44e-05	5.81e-05	7.52e-05	7.67e-05	7.92e-05	9.62e-05	6.46e-05	6.58e-05	7.19e-05	0.000115259	0.000119506	0.000131602	3.57e-05	3.65e-05	4.63e-05	7.57e-05	0.000103253	0.000149545	3.21e-05	4.24e-05	5.12e-05	6.3e-05	6.57e-05	7.05e-05	1.47e-05	1.7e-05	3.41e-05	3.84e-05	7.71e-05	7.94e-05	1.75e-05	1.84e-05	2.13e-05	3.34e-05	4.85e-05	4.99e-05	3.29e-05	3.5e-05	3.62e-05	3.86e-05	4.47e-05	4.69e-05	3.04e-05	3.74e-05	4.71e-05	5.81e-05	6.19e-05	6.74e-05	4.52e-05
glpT	0.00017248	0.000197628	0.00023044	0.000234903	0.00032542	0.000339779	0.00017287	0.000195815	0.000196687	0.000201037	0.000299343	0.000314909	0.000178463	0.000195854	0.000199078	0.000231307	0.000235122	0.000359141	0.000164769	0.00018837	0.000221444	0.000228541	0.000341584	0.000350699	0.000231846	0.000237181	0.00025335	0.00025557	0.000286399	0.000353364	0.00023117	0.000264713	0.000264716	0.000265219	0.000276098	0.000393629	0.000200889	0.000220482	0.00026889	0.000279621	0.000281675	0.000327023	0.000170024	0.000206151	0.000229702	0.000261953	0.000263572	0.000365433	0.000168903
llmg_0524	1.68e-05	1.76e-05	3.1e-05	3.12e-05	4.62e-05	4.64e-05	3.02e-05	3.17e-05	4.69e-05	5.11e-05	6.26e-05	7.23e-05	2.81e-05	2.99e-05	4.27e-05	4.74e-05	7.34e-05	9.41e-05	1.68e-05	1.68e-05	4.18e-05	4.41e-05	6.84e-05	7.75e-05	2.13e-05	4.19e-05	4.83e-05	4.88e-05	5.8e-05	6.88e-05	2.34e-05	3e-05	3.74e-05	4.46e-05	4.5e-05	4.59e-05	2.66e-05	2.81e-05	2.82e-05	3.03e-05	4.44e-05	4.57e-05	2.72e-05	2.81e-05	2.86e-05	3.37e-05	4.03e-05	4.91e-05	2.56e-05
llmg_0525	4.68e-05	4.78e-05	5.19e-05	5.82e-05	7.87e-05	8.96e-05	5.51e-05	5.93e-05	7.05e-05	7.43e-05	8.25e-05	9.99e-05	3.79e-05	4.14e-05	4.3e-05	4.58e-05	6.56e-05	8.67e-05	4.11e-05	4.68e-05	5.08e-05	5.45e-05	5.48e-05	5.67e-05	4.52e-05	4.72e-05	5.15e-05	5.28e-05	5.33e-05	7e-05	3.5e-05	3.52e-05	3.8e-05	4.32e-05	4.52e-05	5.93e-05	2.97e-05	2.98e-05	4.53e-05	5.01e-05	5.36e-05	5.59e-05	3.79e-05	4.29e-05	4.72e-05	4.73e-05	4.84e-05	4.88e-05	2.73e-05
llmg_0526	7.7e-05	7.75e-05	7.92e-05	9.44e-05	0.000110019	0.000127608	7.32e-05	8.06e-05	8.91e-05	9.59e-05	9.73e-05	0.000120883	6.96e-05	7.12e-05	9.82e-05	9.83e-05	9.98e-05	0.000121683	6.58e-05	6.87e-05	9.33e-05	0.000108277	0.000115222	0.000122746	4.65e-05	7.26e-05	7.57e-05	0.000112417	0.000115191	0.000122845	4.45e-05	6.44e-05	7.64e-05	8.76e-05	8.88e-05	9.58e-05	6.35e-05	6.4e-05	6.52e-05	8.1e-05	8.53e-05	9.65e-05	6.37e-05	6.54e-05	6.74e-05	6.83e-05	8.27e-05	8.54e-05	6.28e-05
llmg_0527	0.001016635	0.001017111	0.001033033	0.001046929	0.001064562	0.001327663	0.000488536	0.000493308	0.000738193	0.000746119	0.000853052	0.000860123	0.000444287	0.000517029	0.000922612	0.001008747	0.00114139	0.001286299	0.000552409	0.000577419	0.000604058	0.000690459	0.000758675	0.00085269	0.001187869	0.001270397	0.001339392	0.001362969	0.001406074	0.001472331	0.000895024	0.000897338	0.000914121	0.000981577	0.001233637	0.001398226	0.000701687	0.000751989	0.000791653	0.001039838	0.0010416	0.001210129	0.000813248	0.00085849	0.000900066	0.000925269	0.001026008	0.001170119	0.000654458
clpE	0.002909022	0.003048916	0.003513603	0.003688886	0.003941794	0.004048288	0.002638964	0.002647316	0.00272551	0.002911774	0.003029476	0.003163896	0.002503385	0.002628294	0.002909732	0.003306531	0.003432178	0.004045849	0.001990787	0.00200012	0.002660218	0.002706227	0.002995578	0.003107002	0.003965554	0.00406045	0.004636507	0.004816136	0.006539863	0.006821294	0.003256604	0.003434064	0.003587514	0.003603483	0.004037327	0.00445046	0.002460926	0.002543357	0.002770344	0.002903062	0.003867082	0.00394793	0.002553266	0.002742004	0.003337061	0.003356379	0.003416685	0.003612952	0.002499549
llmg_0529	3.02e-05	3.05e-05	3.77e-05	4.29e-05	5.63e-05	6.13e-05	3.92e-05	4.08e-05	4.22e-05	4.99e-05	5.43e-05	6.69e-05	3.41e-05	3.62e-05	4.15e-05	4.19e-05	4.66e-05	6.34e-05	3.5e-05	3.65e-05	4.46e-05	4.57e-05	4.78e-05	6.01e-05	3.22e-05	3.69e-05	3.88e-05	3.96e-05	4.1e-05	5.17e-05	3.19e-05	3.99e-05	4.21e-05	4.33e-05	7.36e-05	8.37e-05	3.26e-05	4.39e-05	4.41e-05	4.92e-05	7.68e-05	9.82e-05	4.93e-05	5.25e-05	5.38e-05	5.71e-05	6.9e-05	7.56e-05	2.93e-05
llmg_0530	0.00011579	0.000149433	0.000167076	0.000211833	0.000214829	0.000222007	8.81e-05	8.93e-05	0.000114949	0.000142991	0.000153861	0.000211385	6.46e-05	7.43e-05	9.58e-05	0.000108636	0.000187403	0.000191343	4.9e-05	5.91e-05	6.28e-05	6.93e-05	0.00013636	0.00014248	0.000108115	0.000112303	0.000152707	0.000191504	0.000272437	0.000287631	5.55e-05	0.000107963	0.0001465	0.000147861	0.000218302	0.000262571	7.93e-05	0.000111794	0.000119648	0.000130874	0.000136999	0.000180432	6.52e-05	8.12e-05	0.000127335	0.000195897	0.000203608	0.000210753	5.17e-05
llmg_0531	1.51e-05	1.97e-05	2.11e-05	2.26e-05	2.46e-05	3.68e-05	1.4e-05	1.57e-05	1.96e-05	1.97e-05	2.43e-05	3.74e-05	1.43e-05	1.47e-05	1.81e-05	1.97e-05	2.18e-05	2.49e-05	1.32e-05	1.49e-05	2.05e-05	2.16e-05	2.23e-05	2.71e-05	1.69e-05	1.78e-05	2.02e-05	2.59e-05	2.65e-05	2.93e-05	1.64e-05	1.78e-05	2.01e-05	2.22e-05	2.75e-05	3.11e-05	1.63e-05	2.22e-05	2.89e-05	2.95e-05	3.21e-05	3.45e-05	1.3e-05	1.48e-05	1.59e-05	1.84e-05	2.97e-05	3.18e-05	1.23e-05
llmg_0532	0.000106856	0.000112467	0.000129767	0.000162028	0.000185705	0.000212	0.000106151	0.000116191	0.000121815	0.000126634	0.00015804	0.000196747	0.00010058	0.000114038	0.000115822	0.000122052	0.000165028	0.000165651	9.96e-05	0.000106189	0.00012168	0.000144337	0.000158386	0.000181323	0.000123801	0.000129838	0.000140333	0.000142282	0.000160429	0.000193137	9.59e-05	9.64e-05	0.000142829	0.00016811	0.000215804	0.000218174	0.000103648	0.000115837	0.000122946	0.000228701	0.000232179	0.000235963	6.98e-05	0.000123444	0.000144562	0.000152224	0.000164547	0.000238025	8.87e-05
nudH	0.000243457	0.00025583	0.000260039	0.000289398	0.000294982	0.000301215	0.000254937	0.000260988	0.00029952	0.000305139	0.000312443	0.000315536	0.000216682	0.000237506	0.000252594	0.000260273	0.000280728	0.000308869	0.000250552	0.000256002	0.000290935	0.00029328	0.000301748	0.000310506	0.000273735	0.000284326	0.000295825	0.000314919	0.000329312	0.000381486	0.000182142	0.000208375	0.000242776	0.000259457	0.000267568	0.000277159	0.000249709	0.000251003	0.000261005	0.000284936	0.000318347	0.000331368	0.000204385	0.000219801	0.000233523	0.000243721	0.000245245	0.00025606	0.000219879
uvrB	0.000121453	0.000157328	0.000194967	0.000222975	0.000250493	0.0002577	0.000113106	0.000117389	0.000125282	0.000205696	0.000220476	0.000227965	0.000150074	0.000151478	0.000171357	0.000173522	0.000182319	0.000249155	0.000166713	0.0001756	0.000178071	0.000187829	0.000197503	0.000197818	0.000199876	0.000202592	0.000218268	0.000224253	0.000259398	0.000282751	0.000126534	0.000146023	0.000153941	0.000179228	0.000212955	0.000228547	0.00013327	0.000159227	0.000168593	0.000182512	0.000257345	0.000288099	0.000137924	0.000158817	0.000165648	0.000181114	0.000187434	0.000204254	0.000154508
gltS	2.45e-05	2.77e-05	3.96e-05	4.19e-05	6.97e-05	7.18e-05	3.99e-05	4.23e-05	5.36e-05	6.22e-05	7.68e-05	8.38e-05	5.49e-05	6.08e-05	6.25e-05	7.01e-05	7.1e-05	9.29e-05	1.89e-05	3.03e-05	5.31e-05	7.32e-05	0.000123356	0.000135674	9.68e-05	0.000109465	0.000111374	0.000112955	0.000171669	0.000181133	0.00010922	0.000119579	0.000141732	0.000148842	0.00017491	0.000180057	0.000117551	0.00014765	0.00014791	0.000166472	0.000177937	0.000185029	9.7e-05	9.99e-05	0.000103626	0.000141527	0.000170735	0.000192913	0.00013167
argE	9.64e-05	0.000105393	0.000123483	0.000130023	0.000225921	0.000227277	0.000134358	0.00015046	0.000219683	0.0002246	0.000258766	0.000261136	0.000140317	0.000144279	0.000157788	0.000163395	0.000222419	0.000233519	0.000161531	0.000163432	0.000167723	0.000181112	0.000193904	0.000220732	0.000172677	0.000203744	0.00021007	0.000244374	0.00025671	0.000268708	0.000209667	0.000273676	0.000292699	0.000316733	0.000470379	0.000519848	0.000271781	0.000272627	0.00027266	0.000307034	0.000323978	0.000367995	0.000274631	0.000325783	0.00034533	0.000356133	0.000413988	0.00043444	0.000262672
llmg_0538	0.000830763	0.000833149	0.000864947	0.000920679	0.001030591	0.001251453	0.000875065	0.000909949	0.000974492	0.001010424	0.001054137	0.001288886	0.000616454	0.000670462	0.000745698	0.000883535	0.000888047	0.001016829	0.000513983	0.000697181	0.000708585	0.000735583	0.000743222	0.000746139	0.000562328	0.000570618	0.000633552	0.000647761	0.000674851	0.000730841	0.000350584	0.000506524	0.0005205	0.000564612	0.000661624	0.000695879	0.000348612	0.000520072	0.000543051	0.000544748	0.000656515	0.000659097	0.000648841	0.000722862	0.000728785	0.000775227	0.000878433	0.000881193	0.000642217
fabI	0.000297067	0.000315683	0.000335305	0.000342015	0.000450899	0.000495988	0.000290937	0.00032407	0.000363481	0.000445362	0.000466946	0.000503393	0.000260694	0.00036888	0.000423196	0.000443208	0.000653271	0.000705084	0.000420802	0.000466091	0.000503862	0.000507547	0.000517992	0.000788454	0.000285964	0.000294829	0.000401713	0.00041575	0.00042463	0.000591666	0.000295163	0.000316155	0.000409172	0.00041011	0.000603486	0.000645323	0.000279816	0.000361234	0.000387499	0.000536024	0.000551186	0.000772261	0.000268466	0.000405037	0.000405964	0.000415947	0.000446404	0.000552397	0.000297696
oxaA2	0.000502595	0.000531476	0.000705801	0.000833378	0.000868778	0.000885339	0.000748263	0.000928977	0.000955353	0.001053819	0.001127718	0.001240194	0.000899909	0.00094175	0.000974489	0.001067066	0.001190629	0.001231377	0.000717367	0.001067243	0.00125099	0.001354484	0.001814997	0.001938654	0.000619091	0.000673528	0.00079957	0.000884018	0.001081008	0.001259355	0.000657969	0.000769048	0.000827601	0.000854697	0.000905239	0.000928765	0.000887738	0.000920524	0.00098033	0.001017193	0.00109955	0.001126385	0.00056553	0.000591824	0.000771468	0.000781044	0.000838353	0.000977948	0.000870114
llmg_0541	0.00027037	0.000271846	0.000275409	0.00028101	0.000329232	0.000332759	0.000258781	0.000276289	0.000315693	0.000332349	0.000337837	0.000376379	0.000306777	0.00032372	0.000362247	0.000505116	0.000528186	0.000611342	0.000266424	0.000314806	0.000378352	0.000387586	0.000410307	0.000430139	0.000356067	0.000391393	0.000395269	0.000408257	0.000431616	0.000485096	0.000289163	0.000346534	0.000352966	0.000387665	0.000419499	0.000508391	0.00031815	0.000342724	0.000350735	0.000357262	0.000475138	0.000552275	0.000218489	0.000263087	0.000310748	0.000315039	0.000342916	0.000357742	0.000364857
llmg_0542	0.000193189	0.000196442	0.000219196	0.000237057	0.000285436	0.000320021	0.000198572	0.00024334	0.000289509	0.000293439	0.000298953	0.000321367	0.000229427	0.00023227	0.000244353	0.000272731	0.000279211	0.000280838	0.000168932	0.000187398	0.00023158	0.000253517	0.000253758	0.00030062	5.88e-05	9.47e-05	0.00019884	0.000240504	0.000252188	0.00027595	5.85e-05	9.88e-05	0.000225974	0.00023525	0.000254817	0.000364059	0.000202566	0.000222622	0.000238065	0.000242198	0.00026592	0.000362707	0.00020536	0.0002742	0.000280792	0.00029921	0.000299335	0.000310593	0.000160257
dfpA	0.000327523	0.000377192	0.000379031	0.000389039	0.000394601	0.000438889	0.00021121	0.000341705	0.000345969	0.000346076	0.000350646	0.00039825	0.000210939	0.00027634	0.000279936	0.000313142	0.00034084	0.000435012	0.000276286	0.000281717	0.000316692	0.000327386	0.000341909	0.000412588	0.000306704	0.000310081	0.000347585	0.000369888	0.000375986	0.000439583	0.000293749	0.00031852	0.000332732	0.000351878	0.000363561	0.000498593	0.000346134	0.000389777	0.000398119	0.000399874	0.000407645	0.000433679	0.00030261	0.000312117	0.00031702	0.000341151	0.000458286	0.000482648	0.000180299
dfpB	0.000220222	0.00031508	0.000332656	0.00036174	0.000396742	0.000518193	0.000173103	0.000202875	0.000233588	0.000264375	0.000364823	0.000484896	0.000227209	0.000242511	0.000261634	0.000276875	0.00028183	0.000312531	0.000193225	0.000278533	0.000326413	0.00033173	0.000336988	0.000347661	0.000165746	0.000173086	0.000282496	0.000289871	0.000428819	0.000469423	0.000217695	0.000233531	0.000274358	0.000282813	0.000381105	0.000533751	0.000185518	0.000205475	0.000241984	0.000285553	0.00031963	0.000390782	0.000230744	0.000261068	0.000280665	0.000329629	0.000436898	0.000519593	0.000146753
xylH	3.77e-05	4.25e-05	4.47e-05	5.2e-05	6.88e-05	6.99e-05	4.57e-05	4.86e-05	4.95e-05	6.18e-05	6.78e-05	7.13e-05	4.84e-05	5.13e-05	5.66e-05	6.2e-05	6.69e-05	6.79e-05	4.05e-05	4.83e-05	7.66e-05	7.78e-05	8.13e-05	0.000100132	3.66e-05	5.7e-05	6.14e-05	6.17e-05	7.19e-05	7.97e-05	4.56e-05	5.22e-05	6.72e-05	6.84e-05	7.47e-05	0.00010462	4.65e-05	4.87e-05	9.6e-05	0.000110316	0.000121032	0.000121828	3.82e-05	7.3e-05	7.66e-05	7.87e-05	8.62e-05	0.000103564	7.06e-05
ctpE	0.000126084	0.000126833	0.000167722	0.000173207	0.000198929	0.000203918	0.000124682	0.000153484	0.000157576	0.000159934	0.000162289	0.000168491	0.000134332	0.000139384	0.000149806	0.000156107	0.000172796	0.000176901	0.00012794	0.000132264	0.000152273	0.000158193	0.000210486	0.000211684	0.000123565	0.000123999	0.000179168	0.000180934	0.000183753	0.00019875	0.00018242	0.000196363	0.000201147	0.000213496	0.000218718	0.000220231	0.000156969	0.000171816	0.000173472	0.000182551	0.000192956	0.000214393	0.000125292	0.000129489	0.000135585	0.000138103	0.000187334	0.000198879	0.000128165
llmg_0548	0.000199758	0.00024943	0.00030506	0.000342317	0.000345688	0.00039295	0.000135697	0.000137185	0.000188998	0.000239959	0.000250088	0.000312827	7.95e-05	0.000118379	0.000118715	0.000175371	0.000224954	0.000243139	8.73e-05	0.00016127	0.000189223	0.000202774	0.000257528	0.000266342	0.000200233	0.000223728	0.000257755	0.000314049	0.000398069	0.000474678	0.00011449	0.000213362	0.000225017	0.000248044	0.000534073	0.000690613	0.000159544	0.000194268	0.000204513	0.000264592	0.00028695	0.000329563	0.000107481	0.000130766	0.000288286	0.000319763	0.000347183	0.000459432	7.34e-05
llmg_0551	6.33e-05	6.7e-05	8.89e-05	9.47e-05	0.000105485	0.000132268	9.93e-05	0.000101395	0.000107611	0.00013649	0.000187054	0.00023459	0.000128485	0.000142194	0.000142339	0.000154326	0.000162602	0.000194599	4.72e-05	5.26e-05	0.000145004	0.00015645	0.000215974	0.000238749	5.06e-05	8.04e-05	0.000102632	0.000109445	0.000204652	0.000233002	4.93e-05	7.79e-05	0.000129017	0.000147309	0.000149104	0.000175775	6.53e-05	9.02e-05	0.000126367	0.000141324	0.000145095	0.000178718	7.12e-05	8.73e-05	9e-05	0.000109143	0.000111331	0.000123726	6.99e-05
llmg_0552	0.000301287	0.0003246	0.000352106	0.000422852	0.000426483	0.00044417	0.000332341	0.000388622	0.000404469	0.000412625	0.000419047	0.000461763	0.000274397	0.000317134	0.000338095	0.000347983	0.000372571	0.00038767	0.000239331	0.000270777	0.000300451	0.000317629	0.000334366	0.000340836	0.000297154	0.000305768	0.000335684	0.000346082	0.000350752	0.000405506	0.000292481	0.000305259	0.000365789	0.000373274	0.000390247	0.00040741	0.000325564	0.000334432	0.000349413	0.000369917	0.000430469	0.000488304	0.000269036	0.000306488	0.000311844	0.000327563	0.000374473	0.00045166	0.000331757
llmg_0553	6.41e-05	7.25e-05	7.37e-05	7.63e-05	0.000106336	0.000109192	3.57e-07	5.27e-05	6.65e-05	6.84e-05	9.88e-05	0.000110231	4.49e-07	6.53e-07	4.54e-05	6.57e-05	7.84e-05	8.38e-05	3.86e-05	3.9e-05	5.72e-05	9.41e-05	9.73e-05	NA	3.84e-05	5.47e-05	5.73e-05	6.2e-05	7.02e-05	7.78e-05	5.03e-05	5.43e-05	6.42e-05	6.87e-05	7.14e-05	7.75e-05	5.98e-05	6.01e-05	6.72e-05	6.75e-05	8.49e-05	8.64e-05	5.06e-05	5.41e-05	5.48e-05	6.23e-05	6.63e-05	7.14e-05	4.56e-05
tdk	0.000277449	0.000327445	0.000344835	0.000357112	0.000390361	0.000473992	0.000208901	0.000286368	0.000306469	0.0003281	0.00035126	0.000424162	0.000215347	0.000278143	0.000292463	0.000302476	0.000316706	0.000342982	0.000255513	0.000260761	0.000337841	0.000341816	0.000352415	0.000464833	0.000167064	0.000189191	0.000214303	0.000221972	0.000228463	0.000229287	0.00020785	0.000213632	0.000221756	0.000333604	0.000335088	0.000353522	0.000205214	0.000219589	0.000225251	0.000312788	0.000335285	0.000337362	0.000235002	0.000242839	0.000243976	0.000272652	0.000292921	0.000311761	0.000223888
llmg_0556	0.000389271	0.000397993	0.000403066	0.00042077	0.000432232	0.000469663	0.0003854	0.000403764	0.00040504	0.000448491	0.00049209	0.000546243	0.000376422	0.000391095	0.000489858	0.000494864	0.000497067	0.00053984	0.000396004	0.000399931	0.000475884	0.000490856	0.000523618	0.000525115	0.000210444	0.00031586	0.000399446	0.00043107	0.000504683	0.000512143	0.000187728	0.000296528	0.000375553	0.000384652	0.000416637	0.000498942	0.00028438	0.000324314	0.000373915	0.000385215	0.000389379	0.000473334	0.000290288	0.000322325	0.000330555	0.000338066	0.00038287	0.000399858	0.000364094
prfA	0.000192903	0.000221636	0.000267091	0.000330684	0.000342132	0.000346843	0.000266651	0.000301182	0.000326018	0.000350369	0.000358703	0.000366844	0.000344318	0.000373504	0.000374269	0.000378019	0.000455664	0.000475229	0.000168272	0.000210612	0.00044617	0.000474641	0.000492557	0.000502068	0.00022739	0.000240996	0.000393341	0.000455598	0.000462655	0.000504296	0.00033132	0.000385937	0.000406958	0.000424418	0.000480058	0.00051415	0.000239462	0.000349009	0.000374551	0.000416734	0.000470311	0.000525301	0.0002217	0.00023827	0.000295979	0.000305298	0.0003191	0.000468963	0.000344457
llmg_0558	0.000182833	0.000242437	0.000293625	0.000300601	0.000302227	0.000347658	0.000258252	0.000264503	0.000279922	0.000298742	0.000304791	0.000402738	6.77e-05	0.000241324	0.000263356	0.000286399	0.000294241	0.000301105	6.83e-05	0.000288304	0.000301494	0.000327803	0.000344245	0.000449876	0.000241073	0.000295449	0.000313595	0.000335222	0.000364722	0.000401066	0.000286849	0.000295326	0.000341367	0.000344341	0.000370702	0.000398079	0.000248814	0.000281229	0.000307957	0.000325	0.000463796	0.000508885	0.000226255	0.00023375	0.000267258	0.000277653	0.000310465	0.000340367	0.000291223
llmg_0559	0.000732703	0.000782479	0.000812616	0.000827844	0.000858045	0.000890038	0.000808955	0.000809501	0.000809597	0.000872252	0.000996077	0.00100947	0.000518732	0.000677586	0.000751733	0.000795802	0.000796084	0.000804479	0.000786258	0.000814804	0.000825627	0.00090512	0.00090556	0.000939729	0.000671034	0.000674131	0.000676484	0.0006791	0.000814114	0.000896961	0.000496799	0.000563872	0.000639235	0.000739609	0.000876384	0.00087991	0.000600751	0.000621099	0.000642961	0.000689136	0.000724281	0.000744329	0.000415988	0.000519735	0.000520888	0.00053412	0.000536355	0.000558375	0.000565723
hemK	0.000141208	0.000141626	0.000142155	0.000169001	0.000176947	0.000178374	0.000119029	0.000129258	0.000140986	0.000154848	0.000155991	0.000180988	0.000129785	0.000129838	0.000131965	0.000143088	0.000168477	0.000170413	0.000118553	0.000128887	0.000131754	0.000140368	0.000151403	0.000152687	0.000125588	0.000135889	0.000138577	0.000141087	0.00015718	0.000214392	0.000135972	0.000139902	0.000168401	0.000171266	0.000187324	0.000215711	0.000128961	0.000144959	0.000161212	0.000185	0.000251562	0.000254981	0.000162	0.000164829	0.000166038	0.00018576	0.000233834	0.000250672	0.000133784
llmg_0561	0.000218792	0.00022781	0.000234475	0.000236166	0.000301705	0.000312589	0.000200974	0.000224355	0.000241538	0.000246823	0.000340583	0.000344277	0.000174491	0.000201508	0.000231983	0.000244482	0.000262505	0.000283901	0.000162467	0.0001766	0.000237026	0.000250692	0.000291116	0.000292395	5.13e-05	0.000124346	0.000200165	0.000226093	0.000248448	0.000284923	4.87e-05	0.000113318	0.000207525	0.000270534	0.000324909	0.000344081	0.000188632	0.000225316	0.000245666	0.000250802	0.000255393	0.000283157	0.000189068	0.00019805	0.000212634	0.000220274	0.000234844	0.000246879	0.000205004
llmg_0562	0.000250827	0.000252327	0.000256212	0.000275253	0.000284475	0.000296868	0.000143826	0.00018943	0.000274276	0.000286661	0.000305846	0.000317029	0.000132966	0.000157465	0.000177274	0.000185946	0.000201981	0.000300008	0.000159833	0.000205718	0.0002618	0.000266889	0.000270123	0.000274034	0.000208914	0.000254681	0.000300096	0.00030987	0.000326338	0.000363658	0.000210314	0.000220545	0.000301722	0.000319173	0.000378882	0.000526696	0.000209264	0.000236714	0.000246187	0.000256767	0.000334593	0.000411716	0.000209306	0.000229853	0.00026149	0.000290244	0.000327691	0.000334887	0.000229865
glyA	0.0005378	0.000609143	0.000619116	0.000628304	0.000690888	0.000731018	0.000499534	0.000560334	0.00059747	0.000637853	0.000652592	0.000689869	0.000526092	0.000614	0.000729945	0.000732771	0.000805059	0.000809793	0.000557521	0.000564906	0.000616634	0.000707429	0.000739875	0.000787322	0.000603996	0.000703144	0.000744252	0.000818395	0.000820625	0.0009902	0.000660858	0.000823306	0.000883721	0.000904856	0.000972949	0.001001068	0.000686962	0.000713884	0.000862214	0.00091691	0.001015055	0.001037665	0.000659027	0.000665984	0.0007848	0.00086178	0.000949847	0.001018815	0.000885867
llmg_0564	7.29e-05	7.83e-05	0.000119343	0.000129978	0.000132349	0.000145759	0.000107672	0.000113358	0.000123173	0.000138695	0.000158358	0.000169557	0.000146792	0.000147603	0.000154003	0.00016137	0.000161414	0.000170295	5.56e-05	6.44e-05	0.000134983	0.000192072	0.000229207	0.000237854	9.1e-05	0.000100017	0.000158738	0.000187804	0.000206315	0.000210582	0.000146349	0.000156055	0.000174374	0.000208697	0.000211085	0.000213995	0.000119482	0.000126971	0.000202485	0.000212022	0.000212543	0.000212746	0.000111853	0.000169562	0.000178632	0.000203622	0.000236371	0.000267781	0.000172165
serC	7.14e-05	8.58e-05	9.02e-05	9.05e-05	9.26e-05	0.000132599	6.2e-05	6.91e-05	9.24e-05	9.28e-05	0.000113496	0.000126838	7.81e-05	7.98e-05	8.33e-05	9.62e-05	0.000149571	0.000180192	5.86e-05	7.37e-05	8.45e-05	8.99e-05	9.7e-05	0.000106945	6.14e-05	6.24e-05	9.01e-05	9.25e-05	0.000106622	0.000125107	6.55e-05	7.16e-05	9.23e-05	9.34e-05	0.000104675	0.000104748	5.99e-05	7.15e-05	9.94e-05	0.000109678	0.000110829	0.000128211	0.000125019	0.000133977	0.000134903	0.000137355	0.0001478	0.000163433	0.000121372
serA	6.44e-05	6.78e-05	8.83e-05	8.97e-05	0.000105381	0.000119318	5.56e-05	7.26e-05	0.000100626	0.000118823	0.000185175	0.000205494	7.06e-05	7.58e-05	8.14e-05	0.000111176	0.000196364	0.000212997	5.46e-05	7.25e-05	8.23e-05	9.38e-05	0.00010781	0.000108891	3.88e-05	5.84e-05	8.41e-05	8.77e-05	0.00010804	0.000115659	3.86e-05	6.82e-05	8.27e-05	8.7e-05	9.29e-05	0.000134111	6.26e-05	6.51e-05	8.35e-05	9.57e-05	0.000139546	0.000159877	0.000107533	0.000121006	0.000121724	0.000133095	0.000137485	0.000138256	7.9e-05
serB	8.16e-05	8.45e-05	0.000118133	0.000129242	0.000141436	0.000157263	0.000123404	0.000127016	0.000134701	0.000172114	0.000203467	0.000213839	0.00018338	0.000188027	0.000191059	0.000197581	0.000235568	0.000237432	8.32e-05	8.58e-05	0.000176314	0.000176975	0.000266949	0.000316083	6.81e-05	0.000112889	0.000114377	0.000115706	0.000254475	0.000288283	7.07e-05	0.000119314	0.000169656	0.000170238	0.000253743	0.000296251	0.000123787	0.000156057	0.000182653	0.000192244	0.000207086	0.000245619	0.000136328	0.000158386	0.00019125	0.000209676	0.000214414	0.000231119	0.000128197
llmg_0568	7.51e-05	8.13e-05	0.000219694	0.000245153	0.000252664	0.000384711	7.73e-05	8.36e-05	9.99e-05	0.000120693	0.000201941	0.000264677	7.26e-05	7.5e-05	8.08e-05	0.000128625	0.000148338	0.00015664	3.7e-05	4.87e-05	7.81e-05	9.26e-05	0.000375076	0.00040879	3.61e-05	3.78e-05	4.9e-05	5.71e-05	0.000190853	0.000332311	4.49e-05	4.64e-05	5.28e-05	5.43e-05	0.000197091	0.000271261	5.14e-05	5.48e-05	7.5e-05	9.09e-05	0.000226415	0.000256209	6.95e-05	7.52e-05	7.59e-05	9.26e-05	0.000230632	0.000396276	7.29e-05
spoU	7.95e-05	8.1e-05	0.000173278	0.000177019	0.000225362	0.000228423	0.000169085	0.000170043	0.000179575	0.00020307	0.000209073	0.000224151	0.00013238	0.000145648	0.000148272	0.000173516	0.000178617	0.000212403	7.28e-05	7.51e-05	0.000184448	0.000239209	0.000266159	0.000278181	6.34e-05	6.81e-05	0.000180197	0.00018507	0.000212338	0.000235244	9.77e-05	0.00010954	0.000164865	0.000171131	0.000189358	0.000230965	7.54e-05	7.7e-05	0.000160266	0.000175106	0.000182341	0.000221073	5.29e-05	6.49e-05	9.16e-05	9.41e-05	0.000151055	0.0001686	0.000100605
llmg_0571	4.21e-05	7.07e-05	7.29e-05	7.34e-05	7.58e-05	0.000103628	4.69e-05	6.9e-05	6.96e-05	9.65e-05	0.000103923	0.000104335	4.11e-05	4.12e-05	4.5e-05	7.3e-05	9.24e-05	9.6e-05	3.41e-05	3.88e-05	6.06e-05	6.45e-05	8.44e-05	8.92e-05	1.81e-05	2.41e-05	2.5e-05	2.57e-05	6.28e-05	6.87e-05	2.12e-05	2.27e-05	3.2e-05	3.36e-05	3.53e-05	3.97e-05	3.09e-05	3.23e-05	3.39e-05	3.48e-05	6.62e-05	6.78e-05	4.77e-05	5.17e-05	5.44e-05	6.01e-05	6.53e-05	7.69e-05	5.9e-05
llmg_0572	6.33e-05	8.38e-05	8.73e-05	0.000101072	0.000106442	0.00011704	5.9e-05	6.89e-05	7.92e-05	8.41e-05	8.51e-05	9.03e-05	3.17e-05	3.32e-05	3.45e-05	4.96e-05	8.07e-05	0.000132299	1.83e-05	3.66e-05	7.75e-05	7.82e-05	9e-05	9.43e-05	2.07e-05	2.88e-05	3.11e-05	3.27e-05	7.04e-05	7.41e-05	1.62e-05	2.6e-05	3.37e-05	3.41e-05	3.53e-05	3.6e-05	3.46e-05	3.59e-05	3.77e-05	3.97e-05	7.53e-05	7.63e-05	6.13e-05	6.21e-05	6.3e-05	6.39e-05	6.66e-05	7.54e-05	5.14e-05
llmg_0573	6.28e-05	7.86e-05	8.47e-05	8.77e-05	9e-05	9.24e-05	5.37e-05	6.18e-05	7.73e-05	9.09e-05	9.61e-05	9.89e-05	3.37e-05	3.72e-05	6.12e-05	6.64e-05	9.1e-05	9.31e-05	2.9e-05	3.16e-05	6.68e-05	6.98e-05	7.18e-05	8.43e-05	2.46e-05	2.93e-05	3.48e-05	3.73e-05	6.95e-05	7.06e-05	1.86e-05	2.69e-05	3.17e-05	3.34e-05	3.89e-05	5.01e-05	3.16e-05	3.34e-05	4.01e-05	4.4e-05	5.73e-05	6.72e-05	5.84e-05	6.22e-05	6.39e-05	6.73e-05	7.49e-05	8.02e-05	5.02e-05
fld	0.000271306	0.000302121	0.000314417	0.000315018	0.000348524	0.000362436	0.000217661	0.000259297	0.00028752	0.000308819	0.000310716	0.000343726	0.00014846	0.00019346	0.00023865	0.000264594	0.000344878	0.000433757	0.000205919	0.000220847	0.000226	0.000263271	0.00033064	0.000339842	0.000189265	0.000211118	0.000233256	0.000243343	0.000277559	0.000287446	0.000184291	0.000187103	0.000196539	0.000219614	0.000231363	0.000273366	0.000203602	0.000264801	0.000270685	0.000304864	0.000360711	0.000376909	0.000140186	0.000146895	0.000234812	0.0002371	0.000284353	0.000348914	0.00016895
llmg_0576	0.000136985	0.000139526	0.000148548	0.000154237	0.000183703	0.000187462	0.000143496	0.000147405	0.000148079	0.000151571	0.000252068	0.000260233	0.000160599	0.000164245	0.000182943	0.000238915	0.000249873	0.000296261	0.000162624	0.000171518	0.000204509	0.000214502	0.000220373	0.000237849	6.77e-05	0.000120546	0.000167253	0.000232125	0.000235956	0.000239548	5.84e-05	0.000104103	0.00015625	0.000189261	0.000204788	0.000224232	0.000115168	0.000116393	0.000126993	0.000129732	0.000196966	0.000213988	0.000139674	0.000149562	0.000154066	0.00021627	0.00022441	0.000229524	0.000161894
pepM	0.000211839	0.000221893	0.000255256	0.000287901	0.000332462	0.000380255	0.000232559	0.000247723	0.000336511	0.000367716	0.000368333	0.000389223	0.000307879	0.000358172	0.000383908	0.000460023	0.000460242	0.000505939	0.000214633	0.000218198	0.000439045	0.0004412	0.000693078	0.000712015	0.000205988	0.00027901	0.000284325	0.000450437	0.000467954	0.000469511	0.000258929	0.000269625	0.0002916	0.00035993	0.000397464	0.000443407	0.000254986	0.000281775	0.000332798	0.000345924	0.000372363	0.000378386	0.000241541	0.000245152	0.000265976	0.000270685	0.000305174	0.000309356	0.000271905
llmg_0578	0.000260812	0.000277301	0.000282437	0.000320859	0.000380629	0.00043965	0.000311544	0.000359574	0.000360572	0.00040136	0.000694774	0.00069745	0.00042984	0.000512213	0.0005446	0.000580222	0.000644523	0.000686211	0.00024874	0.000268698	0.000565866	0.000649386	0.000672348	0.000774002	0.000139925	0.00014521	0.000336503	0.000348027	0.000431324	0.000557363	0.000111322	0.000122931	0.000283501	0.000310697	0.000375085	0.000384623	0.000254612	0.00032954	0.000329793	0.000350238	0.000354767	0.000461085	0.000245069	0.000248509	0.000298891	0.000304163	0.000326503	0.000428063	0.000292864
llmg_0579	4.44e-05	4.9e-05	6.19e-05	6.63e-05	0.000102575	0.000108268	5.4e-05	5.97e-05	7.89e-05	8.74e-05	0.000110934	0.000114743	6.68e-05	7.09e-05	8.92e-05	8.96e-05	0.000113565	0.000117156	3.67e-05	4.11e-05	8.79e-05	0.000133617	0.000159347	0.000174782	5.5e-05	6.11e-05	6.85e-05	8.06e-05	0.000128332	0.000157673	5.92e-05	7.06e-05	8.55e-05	8.81e-05	0.000100317	0.000101762	5.77e-05	5.83e-05	6.46e-05	7.13e-05	8.4e-05	8.96e-05	3.88e-05	4.06e-05	4.67e-05	6.85e-05	6.97e-05	7.5e-05	4.19e-05
llmg_0581	0.000101041	0.000120368	0.000122901	0.000128339	0.000145865	0.000169534	5.07e-05	5.88e-05	0.000107193	0.000111246	0.000115122	0.000122872	1.36e-05	4.63e-05	6.35e-05	6.95e-05	0.000153762	0.000154475	9.92e-06	4.34e-05	9.83e-05	0.000100819	0.000114119	0.000183354	9.52e-05	0.000104446	0.000112035	0.000115525	0.000118918	0.000120446	0.000103606	0.000135187	0.000135205	0.000150172	0.000152885	0.000154531	9.4e-05	0.000122193	0.000122984	0.000124762	0.00016659	0.000171932	9.19e-05	0.000104368	0.000106288	0.000112317	0.000114172	0.000117448	7.7e-05
ptsK	0.000443877	0.000445173	0.000470435	0.000479938	0.000561688	0.000615667	0.000464258	0.000466476	0.000493256	0.000523174	0.000575193	0.000600127	0.000417124	0.000426528	0.000455846	0.000459863	0.00048504	0.000530843	0.000387676	0.000412136	0.000426516	0.000471619	0.000480278	0.00053133	0.000453226	0.000458229	0.000464387	0.000484794	0.000505886	0.000580923	0.000481642	0.000502908	0.000552821	0.000575851	0.000580005	0.000810714	0.000462087	0.000495737	0.000521578	0.000539037	0.000627026	0.000632901	0.000510558	0.000516117	0.000526683	0.000544681	0.000638697	0.000652424	0.00041719
lgt	0.000274896	0.000286498	0.000286934	0.000305797	0.000317579	0.000327473	0.00030953	0.000311517	0.000319091	0.000360076	0.000361934	0.000377259	0.000306445	0.000316594	0.000337899	0.000342261	0.000343144	0.000364177	0.000284463	0.000298514	0.000304587	0.000338896	0.000341635	0.00036039	0.000315858	0.000325204	0.000332101	0.000351174	0.000373637	0.000383316	0.000332785	0.000334096	0.000374222	0.000390914	0.000414975	0.000417856	0.000332932	0.000370977	0.000388642	0.000390758	0.000392081	0.000395618	0.000302881	0.000313538	0.00034223	0.00034558	0.000347549	0.000390023	0.000318639
llmg_0584	0.00062426	0.00064138	0.000653824	0.00067178	0.000718181	0.000773732	0.000487658	0.000503845	0.000510592	0.000524931	0.000630591	0.000635251	0.000389559	0.000463529	0.000588017	0.000598242	0.000724743	0.000745327	0.000440407	0.000446354	0.0004928	0.000506784	0.000590614	0.000611108	0.00052963	0.000556244	0.000649201	0.000685361	0.000745407	0.000752827	0.000595766	0.000601176	0.000625812	0.00063501	0.000652962	0.000700019	0.000580674	0.000588805	0.0006131	0.000638169	0.000763987	0.000825964	0.00066209	0.000662629	0.000674266	0.000687976	0.000697489	0.000822385	0.000740363
llmg_0585	0.000544803	0.000596584	0.000631189	0.000644763	0.000720497	0.000771374	0.000397933	0.000434789	0.000455135	0.000483368	0.000606191	0.000614211	0.000392932	0.000405565	0.000528624	0.000533887	0.000667078	0.000719716	0.000319273	0.000338906	0.000339344	0.000377194	0.000430874	0.000469175	0.000243977	0.000370464	0.00053332	0.000543249	0.000689886	0.000724276	0.000283457	0.000438767	0.000439097	0.000456895	0.000645055	0.000654635	0.000423776	0.000557407	0.000572241	0.000583	0.000714516	0.000727784	0.000549531	0.000553249	0.000561072	0.000563966	0.000635144	0.00067165	0.000575178
gnd	0.001804085	0.001820476	0.001852248	0.001859441	0.002151475	0.002210601	0.001719848	0.001763347	0.001776306	0.001872423	0.0019914	0.002077916	0.001801798	0.001804566	0.001806941	0.001809226	0.001924471	0.00199171	0.001678828	0.001854043	0.001865641	0.001888507	0.002069953	0.002145602	0.001519604	0.001801227	0.001816891	0.00182608	0.002375283	0.002504454	0.001857279	0.002063609	0.002113344	0.002197477	0.00255314	0.002876238	0.001723749	0.00173797	0.00186676	0.002114257	0.002178367	0.002589472	0.001596602	0.001785926	0.00184815	0.002025382	0.002027778	0.002174231	0.001870198
kupB	0.000362601	0.000390244	0.000418764	0.000467903	0.000517032	0.000630111	0.000326366	0.000462691	0.000464624	0.000467897	0.000523187	0.000644621	0.000346402	0.000372607	0.000408464	0.000414865	0.000472212	0.000476639	0.000282239	0.000399969	0.000467387	0.000498972	0.000812721	0.000857128	0.000188263	0.000350085	0.000412115	0.000427598	0.000505699	0.000522162	0.00023507	0.000304817	0.000404898	0.000426072	0.000434282	0.000491767	0.000266977	0.000328402	0.000367946	0.000373102	0.000375729	0.000379058	0.000347439	0.000391265	0.000418696	0.000559982	0.000584125	0.000666075	0.000360697
llmg_0589	0.000740172	0.000825537	0.000885545	0.000995318	0.001030843	0.00109857	0.00047484	0.000493236	0.000708937	0.000758161	0.000788444	0.00095157	0.00028324	0.00043772	0.00044022	0.000513796	0.000868335	0.000935468	0.000346018	0.000398766	0.000448931	0.000480005	0.000660643	0.000813829	0.000502877	0.000507171	0.000784843	0.000903139	0.001201508	0.00122595	0.00037839	0.00058447	0.000746607	0.000781921	0.00104177	0.001115885	0.000534757	0.000701638	0.000723345	0.000816709	0.000853227	0.000954207	0.000356318	0.000412023	0.000789407	0.000990658	0.001160391	0.001173326	0.000287644
llmg_0590	0.000177062	0.000193921	0.000199434	0.000218247	0.000239058	0.000261711	0.000209406	0.00025124	0.000278914	0.000282325	0.000296052	0.000371094	0.000170168	0.000180927	0.000189532	0.000197485	0.000270714	0.000275358	0.000139934	0.000142042	0.000179869	0.000193066	0.000297579	0.00031478	9.56e-05	0.000100188	0.000117201	0.000123474	0.000202629	0.00020863	0.000115252	0.000118549	0.000161197	0.000163895	0.000171123	0.000173321	0.000166289	0.000204454	0.000207978	0.000227754	0.000232657	0.000256069	0.000306923	0.000336433	0.000341949	0.00042052	0.000420897	0.000438343	0.00026789
miaA	0.000166379	0.000169571	0.000178998	0.000181917	0.000197569	0.000205626	0.0001572	0.000179505	0.000183344	0.000223741	0.000231383	0.000272196	0.000167601	0.000170522	0.000182867	0.000191546	0.000199739	0.000270686	0.000157544	0.000179962	0.000187115	0.000204155	0.000223551	0.000228897	0.0001896	0.00019942	0.000210316	0.000223106	0.000263142	0.00029292	0.000186104	0.000201044	0.000204806	0.000210901	0.000278275	0.00030225	0.000166185	0.00016673	0.000167578	0.000188643	0.000259014	0.000286238	0.000132132	0.000133263	0.000167473	0.00019002	0.000238562	0.000262049	0.000113442
llmg_0592	0.000288548	0.000298587	0.00032291	0.000329581	0.000333485	0.00033954	0.000285669	0.000320447	0.000336813	0.000361619	0.000377735	0.00038925	0.000201152	0.000259946	0.000305659	0.000332489	0.000334876	0.000342907	0.000203399	0.000282338	0.000354431	0.00036092	0.000366645	0.000377371	0.000246385	0.000275419	0.000339865	0.000346603	0.000351564	0.00037115	0.00025235	0.000320368	0.000329671	0.000337811	0.000346393	0.000353589	0.000261188	0.000284433	0.000292165	0.000332535	0.00040241	0.00041732	0.000187031	0.000208178	0.00025618	0.000271719	0.000349654	0.000377782	0.000256755
llmg_0593	5.11e-07	5.43e-07	8.01e-07	2.18e-06	NA	NA	4.46e-07	1.96e-06	2.85e-06	NA	NA	NA	1.67e-07	2.79e-07	1.2e-06	1.61e-06	NA	NA	1.71e-08	1.74e-07	5.82e-07	1.45e-06	2.09e-06	1.51e-05	7e-07	1.32e-06	1.81e-05	NA	NA	NA	1.55e-06	1.57e-06	2.73e-06	4.58e-05	NA	NA	4.89e-07	7.69e-07	1.76e-06	1.76e-06	2.64e-06	4.59e-05	9.05e-07	2.44e-06	4.74e-06	4.89e-06	NA	NA	1.2e-06
ps201	7.96e-05	0.000106745	0.000107886	0.000109062	0.000132164	0.000134703	0.000102838	0.000108355	0.000110372	0.000118636	0.000131566	0.000134653	9.16e-05	0.000100267	0.000105449	0.000118727	0.000119157	0.000124975	9.95e-05	0.000101573	0.000102303	0.000117082	0.000120208	0.000134185	9.77e-05	0.000100709	0.000107635	0.000110285	0.000111953	0.000123317	0.000118708	0.000123127	0.000125104	0.00012714	0.00013163	0.000133457	8.1e-05	9.78e-05	0.000114105	0.000128483	0.000137625	0.000152559	0.000116436	0.000118889	0.000135149	0.000136754	0.000145551	0.000147228	0.000125578
ps202	7.67e-05	8.24e-05	9.13e-05	9.51e-05	9.84e-05	9.85e-05	8.05e-05	9.89e-05	0.00010315	0.000106989	0.000130301	0.000136195	6.02e-05	7.53e-05	0.000100078	0.000100973	0.000131649	0.000141536	7.45e-05	0.000104292	0.000104666	0.000111224	0.000119136	0.00012797	3.58e-05	4.76e-05	8.71e-05	9.88e-05	0.000102786	0.000126125	3.06e-05	3.7e-05	8.75e-05	9.29e-05	9.85e-05	0.000124114	4.99e-05	6.7e-05	8.32e-05	8.66e-05	0.000111081	0.00012086	4.27e-05	4.87e-05	6.65e-05	6.73e-05	9.77e-05	0.000107031	6.65e-05
ps203	1.46e-05	1.9e-05	2.19e-05	3.14e-05	3.97e-05	4.44e-05	2.01e-05	2.7e-05	3.03e-05	3.25e-05	3.45e-05	4.2e-05	2.36e-05	2.58e-05	2.67e-05	2.78e-05	2.83e-05	3.28e-05	1.63e-05	2.19e-05	2.86e-05	3.04e-05	4.23e-05	5.11e-05	2.46e-05	2.58e-05	3.62e-05	4.06e-05	4.57e-05	5.13e-05	2.36e-05	2.57e-05	4.05e-05	4.05e-05	4.12e-05	5.07e-05	3.11e-05	3.53e-05	3.89e-05	4.23e-05	4.45e-05	5e-05	2.79e-05	3.19e-05	3.84e-05	4.12e-05	4.35e-05	4.94e-05	2.79e-05
ps204	1.52e-05	1.59e-05	1.75e-05	2.11e-05	3.76e-05	4.32e-05	1.59e-05	1.77e-05	3.58e-05	3.96e-05	4.38e-05	4.87e-05	1.07e-05	1.22e-05	1.8e-05	2.43e-05	3.3e-05	3.36e-05	1.03e-05	1.24e-05	1.65e-05	1.8e-05	2.11e-05	2.2e-05	4.69e-06	8.62e-06	1.1e-05	1.52e-05	2.54e-05	2.69e-05	5.45e-06	6.41e-06	9.24e-06	1.14e-05	1.96e-05	2.46e-05	1.34e-05	1.4e-05	1.83e-05	1.96e-05	2.17e-05	2.21e-05	1.54e-05	1.87e-05	2.2e-05	2.44e-05	2.5e-05	3e-05	7.76e-06
ps205	9.47e-06	1.1e-05	2.18e-05	3.67e-05	4.11e-05	4.41e-05	1.38e-05	2.11e-05	3.92e-05	4.23e-05	4.42e-05	5.28e-05	1.25e-05	1.97e-05	2.66e-05	2.67e-05	3.89e-05	4.72e-05	7.02e-06	1.19e-05	2.77e-05	3.47e-05	5.68e-05	6.15e-05	2.04e-05	2.15e-05	3.6e-05	5.61e-05	5.8e-05	5.87e-05	2.75e-05	3.31e-05	3.85e-05	4.92e-05	7.4e-05	7.56e-05	1.6e-05	1.93e-05	3.47e-05	5e-05	6.34e-05	6.59e-05	1.85e-05	2.09e-05	2.77e-05	2.97e-05	3.31e-05	3.33e-05	2e-05
llmg_0599	0.000359122	0.000368297	0.00042732	0.00043886	0.000447588	0.000477087	0.000374891	0.000378331	0.000391231	0.000411543	0.000490429	0.000517429	0.00039467	0.000428305	0.000428902	0.000429283	0.000460191	0.000596618	0.000339598	0.000423917	0.000473592	0.000500258	0.000515594	0.000555307	0.000234172	0.000294729	0.000296296	0.000320144	0.000336144	0.000434372	0.00031133	0.000366305	0.000389896	0.00041133	0.000416381	0.000427697	0.000361308	0.000446669	0.000448421	0.000478698	0.000491314	0.000505858	0.00028865	0.000339662	0.000361293	0.000384972	0.000409851	0.00043205	0.00031459
llmg_0600	0.000490337	0.000561052	0.000589628	0.000692358	0.000693901	0.00077091	0.00052383	0.0005553	0.000569643	0.000633093	0.000766333	0.000820493	0.000500163	0.000550489	0.000593667	0.000607047	0.000607689	0.00062023	0.000562424	0.000566628	0.000634453	0.00069852	0.000764548	0.00090828	0.000371157	0.000576897	0.000641461	0.000747541	0.000760929	0.000848854	0.000391607	0.000624536	0.000628726	0.000668998	0.000725926	0.000926463	0.000426886	0.000530246	0.000608911	0.000715266	0.000728878	0.000804893	0.000488574	0.000563684	0.000588897	0.000590835	0.000628962	0.000690886	0.000556647
llmg_0601	0.000334053	0.000334095	0.000346945	0.000365312	0.000401711	0.000409593	0.000382494	0.000392661	0.000437292	0.000442204	0.000461363	0.000506678	0.000356659	0.000410526	0.000440158	0.000466086	0.000468664	0.000469162	0.000416943	0.000452582	0.000470526	0.000482554	0.000497061	0.000511981	0.000250257	0.000439044	0.000487051	0.000505546	0.000517881	0.000554171	0.000398751	0.000508314	0.000557438	0.000580214	0.000594676	0.000646369	0.000451716	0.000479616	0.000523547	0.000564892	0.000589441	0.000599	0.000447297	0.000527877	0.000544072	0.000576311	0.000588471	0.000597699	0.000462289
llmg_0602	0.000232329	0.000270439	0.000307567	0.000314521	0.000328683	0.000332558	0.000220957	0.000231114	0.00029603	0.000319955	0.000327702	0.000341465	0.00021769	0.000247818	0.000291883	0.000354481	0.000361635	0.000446008	0.000230118	0.000299284	0.000300641	0.000331196	0.000359692	0.00041508	0.000292983	0.000304294	0.000424449	0.000469991	0.000534827	0.000556393	0.000343138	0.000379608	0.000384153	0.000529305	0.000547918	0.000641569	0.000335695	0.000369871	0.000375827	0.000391679	0.000400125	0.000635816	0.000342349	0.00034777	0.000350659	0.000385066	0.000530775	0.000607661	0.000240585
llmg_0603	6.81e-05	0.000100396	0.000109972	0.000120802	0.000122738	0.000127947	8.71e-05	9.64e-05	9.65e-05	0.000110977	0.000120824	0.00012229	5.99e-05	8.37e-05	8.58e-05	8.85e-05	0.000119553	0.000134935	4.86e-05	6.75e-05	8.07e-05	8.96e-05	9.27e-05	9.3e-05	7.32e-05	7.94e-05	8.28e-05	8.52e-05	8.67e-05	8.79e-05	5.51e-05	7.06e-05	8.29e-05	0.000104229	0.000110651	0.000131119	6.54e-05	8.24e-05	0.00010576	0.000131057	0.000136866	0.000155264	8.47e-05	8.72e-05	8.93e-05	9.07e-05	0.000129279	0.000136953	8.8e-05
llmg_0604	2.95e-05	7.31e-05	7.63e-05	8.79e-05	0.0001023	0.000102425	3.26e-05	8.66e-05	9.83e-05	0.000104671	0.000127537	0.000149307	4.99e-05	5.38e-05	7.09e-05	7.5e-05	0.000103148	0.000160656	4.9e-05	6.54e-05	9.11e-05	0.000106934	0.000121619	0.000148676	2.51e-05	3.1e-05	3.14e-05	3.6e-05	4.21e-05	6.92e-05	4.04e-05	4.66e-05	4.8e-05	5.3e-05	6.57e-05	6.94e-05	4.18e-05	5.01e-05	6.28e-05	7.36e-05	9.07e-05	9.69e-05	6.71e-07	1.1e-05	6.44e-05	8.16e-05	8.54e-05	9.46e-05	2.87e-07
llmg_0605	0.000118004	0.000118261	0.000119643	0.000127563	0.000142511	0.000195245	0.000150393	0.00015809	0.000159138	0.000174053	0.000177302	0.000239496	0.000106515	0.000149794	0.000150193	0.000154559	0.000158146	0.000160153	0.00011969	0.000125111	0.000129342	0.000157086	0.000189324	0.000261537	6.02e-05	6.82e-05	7.25e-05	7.83e-05	0.000118979	0.000139843	6.85e-05	9.95e-05	0.00010548	0.000109116	0.000113994	0.000125611	9.41e-05	9.51e-05	0.000100512	0.000105354	0.000144785	0.000170495	8.24e-05	0.000102307	0.000105984	0.000132876	0.00014151	0.000173422	7.97e-05
recJ	0.000295576	0.000548536	0.000569377	0.000604988	0.000656003	0.000695746	0.000316413	0.000438932	0.000560063	0.00068741	0.000696547	0.000862724	0.000550638	0.000560885	0.000596624	0.00065335	0.000703158	0.000824131	0.000439287	0.000571001	0.000633634	0.000640657	0.000676089	0.000866026	0.000268954	0.000345614	0.000365086	0.000409052	0.000462937	0.000491601	0.000322107	0.000432162	0.000440485	0.000454394	0.000475809	0.00057365	0.000389068	0.000402317	0.000402907	0.000406606	0.000501991	0.000522654	0.000320212	0.000325636	0.000349466	0.000380718	0.000382251	0.000563339	0.000467126
apt	0.000322624	0.000357424	0.000357578	0.000362177	0.000559408	0.00056711	0.000314202	0.000427617	0.000517082	0.0005657	0.000582782	0.000801594	0.000373781	0.000387807	0.000544632	0.000627435	0.000758691	0.000784562	0.000416175	0.000433219	0.000475215	0.000482555	0.000536771	0.00067037	0.000297611	0.000336575	0.000355025	0.00040636	0.000409626	0.000421078	0.000372992	0.00037755	0.000459431	0.0004872	0.00053089	0.000567833	0.000347488	0.00034848	0.000385736	0.000399169	0.000719814	0.000756524	0.000307432	0.000324087	0.000374429	0.000417177	0.000555265	0.000577528	0.000299427
rpoE	0.000406626	0.000570743	0.000719563	0.000740953	0.000767502	0.000920822	0.000451111	0.000672767	0.000712393	0.000823439	0.000826464	0.000844289	0.000677968	0.000757759	0.00076569	0.000769785	0.000776566	0.000851468	0.000501285	0.000687042	0.000783453	0.000790729	0.000793648	0.000864406	0.000515409	0.000591367	0.000620163	0.000694762	0.000746284	0.000872027	0.000744736	0.00077118	0.000803454	0.000902066	0.000913825	0.000924626	0.000603834	0.000766495	0.000933889	0.000992707	0.001019051	0.001321348	0.0005397	0.000742057	0.000757716	0.000808291	0.000837017	0.00090509	0.000598209
pabC	0.000435943	0.00047411	0.000480316	0.000524978	0.000574423	0.000697267	0.000463813	0.00051336	0.000530571	0.000555981	0.000607398	0.000611615	0.000462985	0.000540417	0.000572593	0.000585602	0.00059872	0.000613628	0.000564517	0.00058317	0.00060899	0.000640766	0.000695821	0.000772214	0.000510426	0.000558033	0.000574822	0.000671907	0.0007269	0.00074256	0.000645512	0.00065084	0.000655451	0.00065616	0.000690548	0.000698242	0.000600917	0.000628516	0.000670663	0.000759337	0.000862074	0.000909457	0.000682716	0.000696651	0.000740755	0.000805746	0.000887748	0.000919001	0.00046276
greA	0.000526615	0.000782876	0.000917902	0.000922735	0.001060787	0.00117095	0.000602245	0.000858122	0.001006856	0.001010679	0.001021155	0.00103624	0.000662805	0.00089781	0.000958735	0.0009935	0.001035506	0.001049462	0.000745493	0.000826092	0.000856022	0.000964211	0.000987309	0.001132291	0.000826801	0.000909386	0.000943812	0.000961498	0.001254148	0.001367952	0.00098745	0.000990744	0.001043783	0.001115311	0.001232707	0.001323959	0.001017731	0.001051556	0.001078528	0.00108908	0.001109632	0.001134258	0.000825426	0.000913318	0.001018991	0.001073637	0.001075597	0.001385966	0.000886128
llmg_0611	6.27e-05	6.5e-05	8.08e-05	8.61e-05	9.97e-05	0.0001106	5.8e-05	7.44e-05	8.15e-05	0.000154861	0.000162033	0.000195227	5.58e-05	5.69e-05	0.000100801	0.000105698	0.000155878	0.000193185	7.66e-05	0.000106813	0.000107531	0.000110287	0.000110576	0.000113071	3.65e-05	4.07e-05	8.77e-05	9.2e-05	0.000100905	0.000105225	3.8e-05	4.61e-05	4.97e-05	5.19e-05	0.000100626	0.000119156	5.64e-05	6.23e-05	6.29e-05	7.1e-05	9.36e-05	0.000107674	6.2e-05	7.17e-05	9.01e-05	9.74e-05	9.79e-05	9.82e-05	6.39e-05
llmg_0612	0.000128603	0.000134753	0.000137526	0.000140304	0.000140963	0.000143837	9.65e-05	0.000127851	0.000131135	0.000138407	0.000173327	0.000179353	8.8e-05	9.07e-05	0.000119148	0.000128146	0.000160075	0.000178472	0.000105139	0.000122359	0.000126539	0.000132582	0.000146506	0.000157356	7.28e-05	7.58e-05	9.74e-05	0.000102699	0.000108252	0.000110542	6.72e-05	8.01e-05	8.92e-05	9.96e-05	0.000104964	0.000109906	7.08e-05	7.79e-05	9.2e-05	9.96e-05	0.00012218	0.000128171	0.000135342	0.000137974	0.000140182	0.00015137	0.00016615	0.00017018	8.25e-05
ctsR	0.000546713	0.000578177	0.000586275	0.000611896	0.00062694	0.000662027	0.000456632	0.000522748	0.000536065	0.000536285	0.000566425	0.000582784	0.000506332	0.00055835	0.000599255	0.000618106	0.000664018	0.000713861	0.000320642	0.000336125	0.000441405	0.000470396	0.000528184	0.000608392	0.000467281	0.000486887	0.000757362	0.000831086	0.000994035	0.001092532	0.000788722	0.000793114	0.00083405	0.000876366	0.000880997	0.000937232	0.000682808	0.000706094	0.00075903	0.000760519	0.000776837	0.000779495	0.000698257	0.000767256	0.000939694	0.000957304	0.0010879	0.001174793	0.000608248
clpC	0.000402659	0.000588537	0.000631721	0.000675877	0.000677424	0.000689704	0.000420528	0.000424224	0.000521325	0.000600643	0.000615772	0.000664938	0.000405175	0.000420459	0.000443862	0.000464369	0.00046642	0.00057354	0.000238601	0.000298326	0.000520524	0.000644732	0.000764291	0.000803619	0.000521072	0.000543519	0.000568568	0.000635082	0.000713983	0.000769629	0.000346979	0.000359574	0.000479096	0.000513547	0.000527987	0.000563799	0.000275716	0.000332937	0.000366324	0.000375766	0.000427283	0.000608233	0.000482744	0.000523837	0.000527889	0.000555503	0.000603332	0.00065393	0.000429297
yfiA	0.00201116	0.002293208	0.002380673	0.003219286	0.003401664	0.003418894	0.002070212	0.002234702	0.002387452	0.002468007	0.002976983	0.003173621	0.002658744	0.0027374	0.0031873	0.003346187	0.003498649	0.003572883	0.001527596	0.00157268	0.001732629	0.002631624	0.002740518	0.002955893	0.002703926	0.003050689	0.003249236	0.003484231	0.004454438	0.006456423	0.002735465	0.002840207	0.002887013	0.003588459	0.003624888	0.003785027	0.002525985	0.002616378	0.002839951	0.002920594	0.002973658	0.003164201	0.002482938	0.002489219	0.002519888	0.002802426	0.003236844	0.003722111	0.002288099
enoA	0.00123206	0.001233516	0.001332426	0.001878252	0.002891335	0.002981945	0.001349207	0.00204129	0.002850009	0.002935382	0.003163148	0.00324892	0.002273104	0.002471882	0.002497047	0.002560494	0.003384833	0.003582936	0.001218546	0.00182307	0.003201193	0.003221855	0.003347748	0.004139176	0.00142943	0.001987288	0.002623986	0.002678412	0.004636794	0.00480472	0.001516002	0.001754385	0.002683255	0.003141158	0.003767105	0.003846643	0.002499838	0.002636873	0.002995023	0.003037869	0.00309484	0.003363751	0.001006428	0.001879079	0.002641255	0.002982224	0.003192727	0.003465638	0.002041473
xerD	8.62e-05	9.58e-05	9.75e-05	0.000102462	0.000109989	0.000112636	8.58e-05	9.86e-05	0.000113779	0.000118915	0.000167466	0.00019539	6.27e-05	6.77e-05	7.86e-05	8.72e-05	0.000168974	0.000207905	8.48e-05	8.86e-05	9.94e-05	0.000102139	0.000125025	0.000131644	5.23e-05	5.5e-05	9.04e-05	9.72e-05	0.000114572	0.000119334	5.26e-05	5.8e-05	5.92e-05	7.92e-05	9.81e-05	0.000103563	5.71e-05	6.01e-05	6.29e-05	6.59e-05	9.66e-05	0.000101504	7.17e-05	7.67e-05	7.97e-05	9.62e-05	0.000112348	0.000116824	7.33e-05
llmg_0619	8.27e-05	8.64e-05	0.000112758	0.000117857	0.000135112	0.000157999	0.000100178	0.000114582	0.000123924	0.000128996	0.000141863	0.000151234	0.000116899	0.000118708	0.000134928	0.000143186	0.000151261	0.000164452	9.48e-05	0.000118271	0.000130036	0.000144943	0.000181439	0.000204218	6.11e-05	0.000104527	0.000169792	0.000176646	0.000185908	0.000216685	6.63e-05	8.66e-05	0.000138926	0.000150207	0.000153885	0.000191268	0.000112405	0.000114319	0.000126524	0.000132444	0.000145381	0.000147499	0.000108959	0.000122752	0.000127605	0.000127613	0.00012967	0.000139577	0.000102723
abiP	2.35e-05	2.64e-05	3.82e-05	4.84e-05	5.2e-05	5.58e-05	4.25e-05	5.16e-05	5.16e-05	5.96e-05	0.000110615	0.000116363	4.8e-05	5.71e-05	5.88e-05	6.1e-05	7.52e-05	9.39e-05	2.09e-05	2.43e-05	4.44e-05	6.04e-05	8.44e-05	9.23e-05	5.42e-05	5.59e-05	6.49e-05	6.85e-05	7.98e-05	8.14e-05	4.05e-05	4.71e-05	5.41e-05	5.61e-05	7.61e-05	0.000103846	3.54e-05	3.87e-05	5.57e-05	6.03e-05	7.16e-05	8.79e-05	4.09e-05	4.62e-05	4.83e-05	4.96e-05	5.03e-05	5.19e-05	4.05e-05
llmg_0624	6.56e-05	7.23e-05	7.47e-05	8.34e-05	0.000129331	0.000152456	7.21e-05	9.13e-05	0.000106664	0.000110212	0.000114867	0.000138006	0.000109825	0.000124655	0.000128616	0.00013091	0.000131642	0.000139501	6.18e-05	7.27e-05	0.000105903	0.000127	0.000138605	0.000140067	8.39e-05	8.49e-05	9.49e-05	0.000108163	0.0001286	0.000132262	0.000100081	0.000113018	0.000114255	0.000118392	0.000139353	0.000143435	8.41e-05	9.01e-05	0.00011037	0.000111385	0.000126011	0.00012641	7.28e-05	8.15e-05	9.87e-05	0.00010139	0.000108755	0.000140663	8.67e-05
llmg_0625	0.000100078	0.000118291	0.000124491	0.000128493	0.00012974	0.000131996	0.000106955	0.000115077	0.000116513	0.00013446	0.000136701	0.000150935	6.15e-05	8.12e-05	9.13e-05	0.000103112	0.000156431	0.000172241	5.53e-05	6.66e-05	0.000105269	0.000123027	0.000139271	0.000139311	3.58e-05	3.68e-05	5.12e-05	6.62e-05	0.000119963	0.000128397	4e-05	4.05e-05	4.07e-05	6.58e-05	6.99e-05	8.08e-05	4.62e-05	5.46e-05	5.47e-05	6.3e-05	8.49e-05	9.02e-05	6.63e-05	7.25e-05	0.00010427	0.000116868	0.000144708	0.000205002	8.11e-05
llmg_0626	8.34e-05	8.62e-05	9.91e-05	0.00011172	0.000125564	0.000157609	0.000107536	0.000115136	0.000118724	0.000123337	0.000127527	0.000136993	9.76e-05	0.000101761	0.000101782	0.000102092	0.000107826	0.000144364	8.05e-05	8.51e-05	9.55e-05	9.76e-05	0.000116466	0.000127694	8.28e-05	9.08e-05	9.19e-05	0.0001	0.000113857	0.000122927	9.03e-05	9.13e-05	9.85e-05	0.000109646	0.000122565	0.000138533	7.16e-05	7.66e-05	0.000103691	0.000112901	0.000140652	0.000147459	9.1e-05	9.67e-05	0.000100414	0.000105989	0.000132585	0.000138092	7.56e-05
fadD	0.000217565	0.000226949	0.000232396	0.000245299	0.000304404	0.000327409	0.00023347	0.000238976	0.000261455	0.000272375	0.000308291	0.000313524	0.000215374	0.000227448	0.000240467	0.000250336	0.000286816	0.000329621	0.000221743	0.000247654	0.000260235	0.000277132	0.000279855	0.000348802	0.000239254	0.000275734	0.000330615	0.00033689	0.000351297	0.000421199	0.000239141	0.000250231	0.000267125	0.000267746	0.00027644	0.000288464	0.000329042	0.000347717	0.000349155	0.000351365	0.000368239	0.000386158	0.000212456	0.000227241	0.000254	0.000256931	0.000308807	0.000332363	0.000228708
llmg_0628	8.85e-05	8.89e-05	0.000117768	0.000126497	0.000127068	0.000134524	6.44e-05	7.95e-05	0.000104878	0.000106829	0.000111458	0.000119128	6.17e-05	6.45e-05	7.19e-05	7.81e-05	8.91e-05	0.000136765	5.87e-05	6.05e-05	6.32e-05	7.02e-05	9.61e-05	0.000102261	8.75e-05	9.23e-05	9.46e-05	0.000135023	0.000142949	0.000143353	8.27e-05	8.39e-05	9.61e-05	0.000140573	0.000141013	0.000146964	7.27e-05	7.96e-05	9.57e-05	9.84e-05	0.000126748	0.000136853	7.73e-05	7.89e-05	0.000117765	0.00012151	0.000125642	0.000157748	5.33e-05
pfl	0.002811934	0.003011989	0.003386029	0.003662835	0.003789855	0.004053376	0.002674364	0.00267747	0.002724705	0.002826162	0.002854491	0.002928184	0.00280448	0.00299068	0.003742058	0.003801592	0.003847045	0.003899767	0.002322726	0.002371004	0.003026206	0.003088415	0.003259659	0.003468617	0.003611635	0.004226964	0.00438141	0.004748491	0.004754933	0.005645363	0.003424119	0.003934479	0.004027914	0.00411764	0.004445459	0.004917071	0.003013996	0.003309493	0.004200321	0.004491913	0.004637772	0.00478572	0.002518985	0.002569563	0.002787789	0.002823708	0.00299906	0.00318818	0.002237811
coaE	9.07e-05	9.64e-05	0.000102257	0.000104822	0.000109359	0.000117042	9.65e-05	0.00011638	0.000127475	0.000128659	0.000130148	0.000138615	7.59e-05	0.000102904	0.000106281	0.000115983	0.000119407	0.000126634	7.47e-05	8.66e-05	9.92e-05	0.00010502	0.000112056	0.000117397	6.43e-05	6.7e-05	6.9e-05	9.23e-05	0.000109105	0.000112514	6.14e-05	6.43e-05	8.88e-05	9.34e-05	9.58e-05	0.000101589	9.13e-05	9.24e-05	9.38e-05	9.7e-05	9.81e-05	0.000137516	7.31e-05	8.66e-05	0.000103417	0.000112438	0.000113044	0.000116354	7e-05
pmrA	0.000154999	0.000192891	0.000193977	0.000203688	0.000215872	0.000248869	0.000150129	0.000152217	0.00016518	0.000176496	0.000218935	0.000248078	0.000144457	0.000161748	0.000211337	0.000216257	0.000267595	0.000307177	0.000176827	0.000204867	0.000218254	0.000226591	0.000237506	0.00025623	0.000217806	0.000219257	0.000222113	0.000233488	0.000244205	0.000285128	0.000204543	0.000211814	0.000231328	0.000231885	0.000232622	0.00028777	0.000195989	0.000209286	0.000220141	0.000264861	0.000275315	0.000312855	0.000162772	0.000166522	0.000181822	0.000190976	0.0001948	0.000202843	0.000169946
ftsW1	0.000341642	0.000343444	0.000368721	0.000371659	0.000402875	0.000469542	0.000349658	0.000367118	0.000401512	0.000402801	0.000427694	0.000455358	0.000335702	0.000359007	0.000366506	0.000410355	0.000560544	0.000581137	0.000367165	0.000378693	0.000385313	0.000402689	0.00055511	0.000620993	0.000272766	0.000280765	0.000339999	0.000381911	0.000414132	0.000423785	0.000417365	0.000421458	0.00044844	0.000458371	0.000482819	0.000519155	0.000355953	0.000373258	0.000447149	0.000480326	0.000508295	0.00055446	0.000293429	0.000342662	0.000429551	0.000442554	0.000518646	0.000609041	0.00035923
pycA	0.000506786	0.000524802	0.000579756	0.000594495	0.000670306	0.000747371	0.000586576	0.000606148	0.000644233	0.000705034	0.00078098	0.000907283	0.000677012	0.000718109	0.000802274	0.00081274	0.001090885	0.001132601	0.000521208	0.000682462	0.000807367	0.001010274	0.001010811	0.001031066	0.000277239	0.00050943	0.000731974	0.000777578	0.000812703	0.000813746	0.000329511	0.000607791	0.000764277	0.000844401	0.00113132	0.001151877	0.000759522	0.000773112	0.000799443	0.000855212	0.0008731	0.000874944	0.000661245	0.000807361	0.00087836	0.000901042	0.000940045	0.001027285	0.000598804
gltA	2.56e-05	2.97e-05	3.28e-05	3.63e-05	4.18e-05	4.83e-05	2.36e-05	2.88e-05	3.1e-05	3.49e-05	4.84e-05	6.62e-05	3.23e-05	3.25e-05	3.26e-05	4.39e-05	4.9e-05	6.02e-05	2.93e-05	3.29e-05	3.56e-05	3.79e-05	4.93e-05	4.95e-05	3.59e-05	3.96e-05	4.61e-05	5.3e-05	5.31e-05	5.32e-05	2.24e-05	3.06e-05	3.64e-05	3.66e-05	5.6e-05	5.62e-05	2.63e-05	2.86e-05	3.23e-05	3.27e-05	4.5e-05	4.88e-05	1.93e-05	2.18e-05	2.79e-05	2.86e-05	3.01e-05	3.26e-05	2.35e-05
citB	1.48e-05	2.03e-05	2.07e-05	2.1e-05	2.9e-05	3.62e-05	2.04e-05	2.19e-05	2.85e-05	3.56e-05	3.87e-05	5.38e-05	1.49e-05	1.8e-05	1.99e-05	2.26e-05	3.17e-05	3.67e-05	1.54e-05	1.74e-05	1.87e-05	2.64e-05	4.09e-05	6.57e-05	2.7e-05	2.71e-05	2.96e-05	3.36e-05	3.71e-05	4.57e-05	1.83e-05	1.83e-05	1.85e-05	3.34e-05	4.11e-05	5.35e-05	1.39e-05	1.45e-05	3.31e-05	4.56e-05	4.97e-05	5.24e-05	2.44e-05	2.75e-05	2.94e-05	3.08e-05	3.14e-05	3.16e-05	1.47e-05
icd	4.58e-05	4.83e-05	5.58e-05	5.99e-05	7.6e-05	9.83e-05	5.81e-05	6.44e-05	6.7e-05	7.06e-05	8.42e-05	9.42e-05	4.83e-05	4.99e-05	5.56e-05	5.61e-05	7.75e-05	8.15e-05	3.99e-05	5.09e-05	5.38e-05	5.77e-05	8e-05	8.01e-05	5.35e-05	5.83e-05	6.17e-05	6.3e-05	7.68e-05	7.79e-05	4.59e-05	4.67e-05	5.5e-05	5.93e-05	5.97e-05	6.1e-05	3.59e-05	3.7e-05	4.55e-05	5.37e-05	6.11e-05	6.66e-05	3.98e-05	4.44e-05	4.81e-05	4.97e-05	5.01e-05	5.47e-05	3.48e-05
clpP	0.000724626	0.000774431	0.000777246	0.000783053	0.000804384	0.000810801	0.000642211	0.000688187	0.000747593	0.000759707	0.000809411	0.000835936	0.000559	0.000617164	0.000637694	0.000659485	0.000683854	0.000711178	0.000415898	0.000448538	0.00054513	0.000617885	0.000639006	0.000652322	0.000508777	0.000751307	0.000786101	0.000805454	0.000998973	0.001003283	0.00030815	0.000509528	0.00070632	0.000732837	0.000753868	0.000766249	0.00060265	0.00074478	0.000775896	0.000789172	0.000836932	0.000892826	0.000634289	0.000810342	0.000823949	0.000885372	0.000934676	0.000950414	0.000683085
llmg_0639	0.000440507	0.000468212	0.000531569	0.000548554	0.000660203	0.000679155	0.000497467	0.000558784	0.000571862	0.000591473	0.000688651	0.000715694	0.000572818	0.000632516	0.000709388	0.000738826	0.000995787	0.001072342	0.000359455	0.000375732	0.00085955	0.000896362	0.000900812	0.001273364	0.000676499	0.000701441	0.000750977	0.001024932	0.001197078	0.001271581	0.000814124	0.0008523	0.00093256	0.001136454	0.001220973	0.001228751	0.000725806	0.00073495	0.001012098	0.001029498	0.001049526	0.001058898	0.00051879	0.000685035	0.000768558	0.000785312	0.000802049	0.000815661	0.000754239
trmA	0.000263228	0.000320019	0.000342085	0.000346979	0.000427174	0.00048063	0.000394652	0.000399228	0.000399921	0.000449671	0.000612356	0.000666343	0.000315882	0.000360339	0.000363889	0.000368595	0.00038639	0.000393781	0.000414269	0.000471467	0.000486293	0.000487104	0.000502346	0.000505518	0.000209345	0.000211431	0.000231104	0.000231345	0.000298183	0.000305096	0.000154401	0.000179583	0.000246756	0.000266151	0.000298732	0.000307296	0.000174959	0.000197185	0.000259613	0.000274133	0.000318912	0.00034233	0.000288857	0.000299126	0.000305244	0.000315064	0.000426823	0.000469548	0.000193813
llmg_0641	7.44e-05	9.45e-05	0.00010365	0.000115028	0.000137734	0.000155577	7.33e-05	8.56e-05	8.88e-05	0.000137361	0.000143052	0.000166562	6.99e-05	8.49e-05	9.65e-05	9.73e-05	0.000100925	0.000137125	7.01e-05	7.95e-05	8.78e-05	0.000112967	0.000132585	0.000141851	8.02e-05	0.0001175	0.000123733	0.000136589	0.000142811	0.000147583	8.07e-05	8.71e-05	0.0001163	0.000117545	0.000147859	0.000162745	5.35e-05	6.14e-05	0.000101904	0.000113766	0.000138546	0.000150602	6.14e-05	6.33e-05	0.000110142	0.00011824	0.000123394	0.000126536	6.42e-05
llmg_0642	6.56e-05	7.88e-05	8.06e-05	8.21e-05	0.000105987	0.000122331	8.04e-05	9.79e-05	0.000107778	0.000110198	0.000114691	0.000120837	7.41e-05	7.49e-05	7.71e-05	9.23e-05	0.000103444	0.000109392	6.64e-05	7.46e-05	8.63e-05	8.66e-05	0.000100738	0.000113309	6.63e-05	7.96e-05	8.39e-05	0.000106592	0.000107563	0.000126373	7.09e-05	7.4e-05	9.15e-05	9.62e-05	9.71e-05	9.97e-05	4.24e-05	6.23e-05	9.62e-05	9.77e-05	0.00010795	0.000132205	5.76e-05	7.08e-05	7.09e-05	8.67e-05	0.000108211	0.000123035	7.15e-05
pacL	0.000186895	0.000245494	0.000278649	0.000282231	0.00032418	0.00041078	0.000112939	0.000122471	0.000153609	0.000160059	0.000205653	0.000297385	0.000125762	0.000152213	0.000159822	0.000181792	0.000186613	0.000270883	5.42e-05	8.42e-05	0.000114502	0.000134642	0.000138135	0.000191914	1.43e-05	3.63e-05	5.02e-05	5.13e-05	5.15e-05	8.5e-05	3.36e-05	3.72e-05	4.02e-05	5.05e-05	5.25e-05	5.35e-05	4.03e-05	4.04e-05	4.59e-05	4.98e-05	5.25e-05	5.45e-05	3.05e-05	3.23e-05	4.23e-05	4.77e-05	4.94e-05	5.2e-05	5.2e-05
llmg_0644	9.66e-06	9.99e-06	2.46e-05	2.8e-05	4.42e-05	4.5e-05	2.18e-05	2.7e-05	4.37e-05	4.6e-05	4.72e-05	6.29e-05	3.36e-05	3.84e-05	3.97e-05	4.18e-05	4.39e-05	6.1e-05	7.6e-06	9.14e-06	2.79e-05	3.68e-05	6.7e-05	7.63e-05	1.58e-05	2.46e-05	3.46e-05	3.62e-05	6.02e-05	7.64e-05	1.92e-05	3.38e-05	3.71e-05	3.84e-05	4.38e-05	5.19e-05	2e-05	2.32e-05	2.64e-05	3.6e-05	3.79e-05	4.64e-05	2.16e-05	2.46e-05	2.73e-05	2.77e-05	3.28e-05	3.55e-05	2.06e-05
llmg_0645	6.39e-06	6.73e-06	1.91e-05	1.98e-05	3.75e-05	3.94e-05	1.77e-05	1.84e-05	3e-05	3.88e-05	3.9e-05	3.9e-05	2.61e-05	2.79e-05	3.31e-05	3.37e-05	3.53e-05	3.81e-05	5.36e-06	7.24e-06	2.49e-05	3.11e-05	6.08e-05	6.52e-05	1.99e-05	2.12e-05	2.95e-05	2.99e-05	5.09e-05	6.13e-05	2.88e-05	2.95e-05	2.96e-05	2.97e-05	3.7e-05	4.41e-05	1.98e-05	2.29e-05	2.61e-05	3.07e-05	3.69e-05	3.71e-05	1.09e-05	1.31e-05	1.83e-05	1.99e-05	2.71e-05	2.74e-05	1.2e-05
icaA	6.31e-06	6.42e-06	2.6e-05	2.66e-05	4.37e-05	4.75e-05	2.42e-05	2.55e-05	4.39e-05	5.04e-05	6.97e-05	7.13e-05	4.06e-05	4.17e-05	4.72e-05	5.13e-05	6.09e-05	6.34e-05	5.56e-06	5.92e-06	4.16e-05	4.88e-05	6.8e-05	9.5e-05	2.6e-05	3.05e-05	4.49e-05	4.84e-05	8.74e-05	9.1e-05	3.23e-05	3.63e-05	4.6e-05	5.03e-05	6.75e-05	7.72e-05	2.2e-05	2.41e-05	3.07e-05	3.28e-05	5.86e-05	6.49e-05	1.36e-05	1.83e-05	2.59e-05	2.85e-05	2.91e-05	2.93e-05	1.54e-05
icaB	6.18e-05	7.33e-05	7.86e-05	8.13e-05	0.000126507	0.000175927	7.53e-05	8.4e-05	0.00017805	0.000182726	0.000192246	0.000193431	5.73e-05	6.32e-05	0.000107781	0.00013259	0.000177651	0.000191895	6.41e-05	7.78e-05	8.79e-05	0.000118923	0.000127466	0.000142043	5.1e-05	5.41e-05	7.5e-05	8.35e-05	0.000116179	0.000132401	4.78e-05	5.08e-05	5.16e-05	6.06e-05	0.000120864	0.000127374	5.08e-05	6.25e-05	6.56e-05	6.97e-05	0.000106248	0.000117244	4.73e-05	6.21e-05	7.5e-05	8.48e-05	9e-05	9.27e-05	5.43e-05
brnQ	7.76e-05	0.000113732	0.00012665	0.00017181	0.00023975	0.000258112	0.000112876	0.000152172	0.000180386	0.000190378	0.000198316	0.000213625	0.000170969	0.000174598	0.000182516	0.000192169	0.000208536	0.000246677	0.000137075	0.000196983	0.000197516	0.000207876	0.000267796	0.000270717	5.03e-05	7.69e-05	9.71e-05	9.81e-05	0.000177877	0.000183114	5.7e-05	8.99e-05	0.000112313	0.00012512	0.000131271	0.000141553	0.000104459	0.000108888	0.000135144	0.000153707	0.000175502	0.000200945	0.000169589	0.000202986	0.000205856	0.00022198	0.000229114	0.000231747	0.000157365
llmg_0651	3.18e-05	3.84e-05	4.07e-05	4.11e-05	7.17e-05	7.88e-05	4.14e-05	4.31e-05	6.81e-05	7.22e-05	8.34e-05	0.000101351	2.62e-05	3.02e-05	3.23e-05	3.73e-05	6.06e-05	0.000101345	3.18e-05	3.41e-05	3.96e-05	4.13e-05	4.41e-05	5.8e-05	2.66e-05	2.92e-05	3.88e-05	4.02e-05	4.51e-05	5.04e-05	2.72e-05	2.77e-05	3.01e-05	3.19e-05	4.71e-05	6.45e-05	2.65e-05	2.78e-05	3.53e-05	4.32e-05	5.29e-05	5.91e-05	3.13e-05	3.51e-05	3.64e-05	4.09e-05	4.4e-05	4.56e-05	2.66e-05
llmg_0655	3.28e-05	3.28e-05	3.51e-05	3.62e-05	7.62e-05	7.87e-05	3.23e-05	3.29e-05	5.63e-05	7.63e-05	8.17e-05	9.27e-05	2.55e-05	3.07e-05	4.08e-05	4.32e-05	6.4e-05	8.44e-05	3.49e-05	3.83e-05	3.99e-05	4.38e-05	4.86e-05	5.56e-05	3.33e-05	3.42e-05	3.54e-05	4.62e-05	4.77e-05	5.13e-05	2.52e-05	3.39e-05	4.86e-05	5.6e-05	6.49e-05	7.24e-05	2.38e-05	2.38e-05	4.34e-05	4.82e-05	6.57e-05	6.86e-05	3.06e-05	3.97e-05	4.31e-05	4.42e-05	4.89e-05	6.79e-05	1.8e-05
hsdR	8.34e-05	8.87e-05	9.51e-05	0.000100109	0.000120981	0.000133114	9.43e-05	9.88e-05	0.000117053	0.000131904	0.000138832	0.000160311	5.28e-05	7.2e-05	7.45e-05	8.1e-05	0.000140838	0.000151638	6.3e-05	6.89e-05	7.44e-05	7.77e-05	0.000102495	0.0001042	3.47e-05	4.37e-05	6.96e-05	7.4e-05	9.73e-05	0.0001043	4.67e-05	5.04e-05	6.62e-05	6.9e-05	7.2e-05	7.35e-05	6.37e-05	6.89e-05	6.93e-05	7.01e-05	8.51e-05	9.83e-05	6.3e-05	6.78e-05	8.03e-05	9.94e-05	0.000102268	0.000118931	6.7e-05
hsdM	0.000243981	0.000273151	0.000286016	0.000306696	0.000332533	0.000434046	0.000243462	0.000280156	0.000322714	0.000337054	0.000456827	0.000473528	0.000349882	0.00037956	0.000434887	0.000442705	0.000447947	0.000456202	0.000242274	0.000313824	0.000484675	0.000486276	0.000551389	0.000580958	0.000347159	0.000382153	0.000406374	0.000442888	0.00051706	0.000523329	0.000344974	0.00034774	0.000364188	0.000428382	0.000449884	0.000471772	0.000344852	0.000356162	0.000382075	0.00038589	0.000415707	0.000466048	0.000306089	0.000321196	0.000356449	0.000359579	0.00036762	0.000371947	0.000377257
hsdS	0.000179921	0.000183707	0.000209015	0.000217186	0.000281928	0.000292872	0.000215639	0.000224983	0.000246282	0.000278379	0.000281889	0.000314802	0.000314495	0.000328182	0.000330316	0.000332338	0.000351693	0.000379186	0.000221399	0.000230284	0.00031825	0.000346943	0.000351575	0.000461669	0.000241674	0.000302296	0.000407786	0.000417098	0.000478956	0.0004915	0.000280977	0.000353138	0.000393205	0.000413892	0.000438988	0.000505885	0.000282196	0.000282437	0.000298378	0.000320416	0.000348675	0.000390208	0.000210163	0.000219707	0.000224622	0.000264098	0.000268526	0.000289804	0.000218539
llmg_0661	0.000203938	0.000219824	0.000260361	0.000275548	0.000343873	0.000349762	0.000284809	0.00028616	0.000324671	0.000341536	0.000359952	0.000364348	0.000345323	0.000380192	0.000380348	0.000387546	0.00040103	0.000405452	0.000225986	0.000357358	0.000400512	0.000413469	0.000485443	0.0005219	0.000136658	0.00026053	0.000272106	0.000353899	0.000364546	0.000513393	0.000149536	0.00030429	0.000345507	0.000345925	0.000373345	0.000403522	0.000242364	0.000255684	0.000299179	0.000305709	0.000352471	0.000381209	0.000253139	0.000260363	0.000264244	0.00026568	0.000268289	0.000276986	0.000239267
pcp	5.54e-05	6.45e-05	6.69e-05	6.72e-05	7.95e-05	8.15e-05	5.57e-05	6.91e-05	8.17e-05	8.17e-05	8.64e-05	0.000154028	4.54e-05	5.78e-05	5.87e-05	5.99e-05	7.95e-05	0.000117116	4.97e-05	5.33e-05	6.25e-05	6.73e-05	8.55e-05	9.17e-05	9.76e-06	2.82e-05	5.78e-05	7.22e-05	8.5e-05	8.52e-05	1.96e-05	2.62e-05	5.65e-05	5.77e-05	8.51e-05	8.89e-05	3.07e-05	4.46e-05	4.47e-05	4.87e-05	8.32e-05	8.35e-05	3.67e-05	3.73e-05	5.27e-05	7.43e-05	7.62e-05	8.18e-05	4.83e-05
amd	2.47e-05	2.71e-05	3.93e-05	4.9e-05	6.49e-05	7.17e-05	4.2e-05	4.95e-05	5.92e-05	6.55e-05	6.83e-05	9.03e-05	4.34e-05	4.43e-05	5.76e-05	6.07e-05	6.69e-05	8e-05	2.27e-05	2.79e-05	4.96e-05	5.19e-05	7.29e-05	9.47e-05	1.85e-05	2.9e-05	4.9e-05	5.32e-05	6.95e-05	7.17e-05	2.14e-05	2.72e-05	5.79e-05	6.06e-05	6.26e-05	8.71e-05	4.43e-05	4.89e-05	5.27e-05	5.49e-05	7.12e-05	9.28e-05	5.8e-05	6.18e-05	6.23e-05	6.6e-05	6.83e-05	6.89e-05	5.05e-05
oxlT	5.83e-05	6.26e-05	6.43e-05	8.25e-05	8.45e-05	0.000103698	6.35e-05	6.53e-05	6.64e-05	7.67e-05	7.73e-05	0.000101982	6.87e-05	8.39e-05	8.53e-05	8.67e-05	9.05e-05	9.46e-05	5.52e-05	6.05e-05	8.47e-05	9.62e-05	0.000161826	0.000167317	3.96e-05	5.76e-05	7.19e-05	9.2e-05	9.2e-05	0.000131788	6.37e-05	6.51e-05	6.66e-05	7.06e-05	8.5e-05	0.000104489	4.89e-05	6e-05	9.28e-05	0.000103711	0.00011501	0.000125028	4.22e-05	6.54e-05	7.54e-05	8.48e-05	0.000114591	0.000125547	6.42e-05
llmg_0668	3.82e-06	4.07e-06	5.43e-06	6.4e-06	7.51e-06	9.99e-06	3.66e-06	3.91e-06	8.03e-06	8.43e-06	9.64e-06	1.17e-05	2.38e-06	5.15e-06	5.28e-06	6.5e-06	7.74e-06	1.07e-05	3.36e-06	4.16e-06	4.26e-06	5.09e-06	5.12e-06	6.88e-06	4.19e-06	4.73e-06	6.91e-06	7.27e-06	7.45e-06	8.35e-06	2.09e-06	4.91e-06	5.17e-06	5.23e-06	6.31e-06	1.37e-05	9.26e-07	3.49e-06	4.81e-06	5.71e-06	6.29e-06	6.91e-06	1.15e-06	3.88e-06	4.43e-06	5.81e-06	5.96e-06	8.48e-06	9.56e-07
llmg_0669	7.7e-06	8.38e-06	2.33e-05	2.42e-05	2.44e-05	2.57e-05	1.75e-05	2.25e-05	2.31e-05	2.43e-05	2.51e-05	2.59e-05	1.86e-05	1.94e-05	2.08e-05	2.13e-05	2.18e-05	2.79e-05	8.87e-06	9.55e-06	1.93e-05	2.25e-05	4.63e-05	5.69e-05	1.7e-05	1.72e-05	2.71e-05	3.24e-05	4.61e-05	5.37e-05	1.59e-05	2.53e-05	2.7e-05	2.85e-05	3.76e-05	3.97e-05	1.22e-05	1.43e-05	2.56e-05	2.68e-05	3.46e-05	4.82e-05	1.21e-05	1.29e-05	1.42e-05	1.55e-05	2.18e-05	2.52e-05	1.08e-05
llmg_0671	6.41e-05	7.25e-05	7.28e-05	7.84e-05	8.19e-05	8.37e-05	4.59e-05	5.23e-05	5.25e-05	5.46e-05	7.09e-05	7.72e-05	4.91e-05	4.95e-05	5.12e-05	5.61e-05	6.31e-05	6.89e-05	4.77e-05	4.98e-05	5.03e-05	5.48e-05	5.83e-05	6.57e-05	5.01e-05	7.17e-05	7.44e-05	7.85e-05	9.03e-05	9.08e-05	5.65e-05	5.91e-05	6.33e-05	6.48e-05	6.9e-05	8.93e-05	5.87e-05	6.63e-05	6.93e-05	7.64e-05	8.02e-05	8.32e-05	6.94e-05	7.2e-05	8.52e-05	8.72e-05	9.11e-05	0.000100433	6.86e-05
llmg_0673	5.43e-05	5.73e-05	5.76e-05	7.36e-05	9.12e-05	9.69e-05	5.78e-05	6.77e-05	8.99e-05	9.3e-05	9.33e-05	9.44e-05	6.21e-05	6.77e-05	8.03e-05	8.68e-05	9.53e-05	0.000100814	5.7e-05	5.96e-05	6.61e-05	6.64e-05	9.32e-05	9.74e-05	5.3e-05	6.11e-05	7.25e-05	7.8e-05	7.8e-05	8.65e-05	5.8e-05	6.96e-05	7.02e-05	7.29e-05	7.77e-05	7.83e-05	6.13e-05	6.5e-05	6.51e-05	6.56e-05	7.81e-05	8.25e-05	6.65e-05	6.8e-05	6.96e-05	8.18e-05	8.76e-05	8.77e-05	6.49e-05
tnp1297	0.000177768	0.000189686	0.000199915	0.000206753	0.000227767	0.000262207	0.000185053	0.000193308	0.000272716	0.000273934	0.000308016	0.000371013	0.000188534	0.000236235	0.000243762	0.000244418	0.000273979	0.000373911	0.000167444	0.000198025	0.000223695	0.000249392	0.000312374	0.000331422	0.000228845	0.000242251	0.000251115	0.000257287	0.000279892	0.000301781	0.000182105	0.000191727	0.00027284	0.000281174	0.000311211	0.000314179	0.000168346	0.000221987	0.000226299	0.00023692	0.000271482	0.000311573	0.000194612	0.000230168	0.000242577	0.000252062	0.000266094	0.000268426	0.000174683
llmg_0675	3.75e-05	5.39e-05	7.51e-05	7.84e-05	0.000117461	0.000162505	6.52e-05	7.09e-05	7.44e-05	8.02e-05	0.000157349	0.000170647	4.98e-05	5.23e-05	7.87e-05	8.71e-05	9.06e-05	9.29e-05	3.62e-05	4.75e-05	9.49e-05	0.00010508	0.000112074	0.000128756	4.1e-05	6.83e-05	9.77e-05	0.000116172	0.000118557	0.000119268	5.28e-05	5.66e-05	8.73e-05	0.000118979	0.000135874	0.000155462	5.21e-05	6.83e-05	8.58e-05	0.000113493	0.000136825	0.000152901	5.63e-05	5.84e-05	7.6e-05	7.8e-05	0.000117389	0.000144936	5.21e-05
llmg_0676	0.000112409	0.000129764	0.000139271	0.000170411	0.000171773	0.000198952	0.000136484	0.000163533	0.000183691	0.000187193	0.000198699	0.000210578	0.00010917	0.000125482	0.000164786	0.000207006	0.000207556	0.000219896	0.000113719	0.000126677	0.000156881	0.000158304	0.000182097	0.000197094	4.58e-05	9.03e-05	0.000168331	0.000178902	0.000181702	0.000183195	6.01e-05	0.000101761	0.000160637	0.000167954	0.000220627	0.000222776	0.000117062	0.000144634	0.000162563	0.000174156	0.000179598	0.000181181	0.000136336	0.000145437	0.000147931	0.000148179	0.000192628	0.000201153	0.000138821
llmg_0679	4.45e-06	5.37e-06	5.68e-06	6.5e-06	9.6e-06	1.22e-05	4.92e-06	5.89e-06	8.66e-06	9.56e-06	9.8e-06	1.09e-05	3.97e-06	4.05e-06	5.11e-06	6.46e-06	9.69e-06	1.02e-05	3.99e-06	4.71e-06	4.97e-06	5.04e-06	7.25e-06	8.65e-06	4.89e-06	5.77e-06	5.98e-06	6.16e-06	6.57e-06	6.84e-06	2.76e-06	3.85e-06	4.61e-06	4.71e-06	6.17e-06	8.57e-06	3.47e-06	4.34e-06	5.68e-06	5.81e-06	5.89e-06	7.74e-06	5.66e-06	5.86e-06	6.07e-06	6.45e-06	6.99e-06	9.04e-06	5.06e-06
llmg_0685	4.82e-05	5.92e-05	9.01e-05	0.000115352	0.00012256	0.00013723	5.87e-05	6.33e-05	6.65e-05	8.96e-05	9.72e-05	9.94e-05	5.74e-05	7.17e-05	7.31e-05	7.33e-05	8.59e-05	9.47e-05	3.23e-05	3.82e-05	4.1e-05	4.58e-05	5.64e-05	6.53e-05	4.37e-05	5.69e-05	0.000123506	0.00015166	0.000155011	0.000176555	5.12e-05	8.71e-05	9.07e-05	9.5e-05	0.000161968	0.000213926	6.29e-05	7.7e-05	8.05e-05	8.69e-05	9.71e-05	9.82e-05	6.76e-05	9.66e-05	0.000112569	0.000117981	0.000152619	0.000202841	5.68e-05
llmg_0686	4.72e-05	4.92e-05	6.37e-05	6.83e-05	7.31e-05	7.64e-05	4.24e-05	4.98e-05	5.01e-05	5.51e-05	6.66e-05	6.7e-05	3.91e-05	4.71e-05	4.88e-05	5.16e-05	6.16e-05	7.22e-05	3.1e-05	3.11e-05	3.4e-05	4.51e-05	6.65e-05	6.79e-05	5.29e-05	5.37e-05	6.1e-05	6.46e-05	6.96e-05	6.98e-05	4.88e-05	5.32e-05	6.57e-05	6.95e-05	7.89e-05	8.91e-05	6.17e-05	6.35e-05	6.9e-05	7.33e-05	7.55e-05	7.76e-05	2.84e-05	4.89e-05	5.36e-05	6.58e-05	7.23e-05	7.43e-05	2.84e-05
llmg_0687	4.3e-05	4.41e-05	5.49e-05	6.04e-05	7.03e-05	7.6e-05	4.1e-05	4.3e-05	4.39e-05	4.65e-05	5.41e-05	5.78e-05	4.25e-05	4.4e-05	5.12e-05	5.17e-05	5.67e-05	6.02e-05	2.51e-05	2.65e-05	3.48e-05	3.83e-05	7.16e-05	8.67e-05	4.59e-05	5.11e-05	5.4e-05	6.55e-05	8.81e-05	9.73e-05	4.72e-05	5.8e-05	6.35e-05	6.55e-05	6.85e-05	9.94e-05	5.79e-05	5.83e-05	7.43e-05	7.72e-05	8.86e-05	0.000107915	4.11e-05	4.25e-05	5.75e-05	7.03e-05	8.01e-05	9.21e-05	4.55e-05
llmg_0688	2.78e-07	7.58e-07	1.35e-06	NA	NA	NA	2.01e-07	2.95e-07	3.14e-07	8.48e-07	1.05e-06	NA	1.21e-07	6.1e-07	8.38e-07	8.91e-07	1.19e-06	2.12e-06	1.13e-07	2.75e-07	3.73e-07	7.62e-07	7.67e-07	NA	1.65e-07	5.88e-07	7.02e-07	1.15e-06	4.95e-06	NA	8.49e-07	8.61e-07	9.16e-07	1.51e-06	2.3e-06	NA	9.49e-07	1.01e-06	1.06e-06	NA	NA	NA	3.29e-07	5.71e-07	1.15e-06	2.12e-06	5.71e-06	NA	9.25e-08
llmg_0690	3.66e-05	5.24e-05	5.31e-05	5.63e-05	6.89e-05	7.59e-05	3.83e-05	5.45e-05	7.71e-05	7.92e-05	9.65e-05	0.000106159	2.57e-05	2.97e-05	6.13e-05	6.22e-05	6.95e-05	0.000122669	1.85e-05	1.91e-05	5.07e-05	5.19e-05	5.26e-05	6.83e-05	1.36e-05	1.67e-05	1.87e-05	2.36e-05	5.61e-05	5.81e-05	1.91e-05	2.11e-05	2.21e-05	2.28e-05	2.76e-05	3.08e-05	2.17e-05	2.63e-05	3.14e-05	3.25e-05	3.25e-05	3.57e-05	2.95e-05	3.19e-05	3.3e-05	4.21e-05	5.32e-05	5.43e-05	3.37e-05
llmg_0691	2.24e-05	2.34e-05	3.6e-05	3.65e-05	5.89e-05	6.48e-05	2.48e-05	2.53e-05	6.6e-05	6.74e-05	8.98e-05	0.000107654	2.47e-05	2.52e-05	4.37e-05	4.53e-05	0.000112188	0.000150113	3.67e-05	3.72e-05	3.81e-05	3.9e-05	3.97e-05	4.77e-05	1.77e-05	2.35e-05	4.82e-05	5.54e-05	6.08e-05	6.29e-05	2e-05	2.02e-05	2.07e-05	2.43e-05	3.93e-05	4.73e-05	1.85e-05	2.04e-05	4.79e-05	5.33e-05	6.2e-05	6.21e-05	3.81e-05	3.99e-05	4.34e-05	4.47e-05	4.96e-05	5.8e-05	2.99e-05
llmg_0692	2.51e-05	3.24e-05	3.43e-05	4e-05	6.37e-05	6.88e-05	2.81e-05	2.88e-05	7.2e-05	7.29e-05	7.75e-05	0.000115217	2.19e-05	2.48e-05	3.96e-05	4.18e-05	6.82e-05	0.000102377	3e-05	3.07e-05	3.57e-05	3.63e-05	3.98e-05	4.75e-05	1.52e-05	1.61e-05	2.57e-05	2.8e-05	3.52e-05	3.94e-05	1.35e-05	1.48e-05	2.08e-05	2.25e-05	3.24e-05	3.61e-05	2.24e-05	3.04e-05	3.06e-05	3.4e-05	4.14e-05	4.24e-05	3.5e-05	3.66e-05	3.67e-05	4.05e-05	4.16e-05	4.19e-05	3.54e-05
llmg_0693	4.1e-05	4.16e-05	4.43e-05	4.9e-05	8.49e-05	0.000123378	4.03e-05	4.74e-05	8.59e-05	0.000128253	0.000128874	0.000141547	3.24e-05	3.62e-05	7.31e-05	7.59e-05	0.000131034	0.000143119	4.23e-05	4.47e-05	7.69e-05	8.06e-05	9.76e-05	0.000106422	3.51e-05	4.33e-05	5.45e-05	5.49e-05	0.000100936	0.000136007	2.97e-05	3.44e-05	5.22e-05	6.01e-05	8.79e-05	0.000110393	2.54e-05	3.49e-05	5.8e-05	6.16e-05	7.69e-05	9.68e-05	3.61e-05	3.91e-05	5.44e-05	5.55e-05	5.82e-05	6.18e-05	3.42e-05
flpB	0.000155051	0.00016275	0.000171069	0.000198237	0.000215004	0.000307405	0.00013809	0.000159943	0.000230911	0.000278032	0.000319966	0.000377164	0.000155058	0.000161664	0.000198136	0.000234683	0.000275488	0.000368385	0.000129636	0.000158634	0.000205022	0.00021801	0.00028693	0.000299936	7.44e-05	0.000127432	0.000153165	0.000160859	0.000318977	0.000325297	5.93e-05	9.76e-05	0.000133528	0.000135073	0.000207123	0.00022816	9.4e-05	9.95e-05	0.000100239	0.000108752	0.000197793	0.000223319	9.83e-05	0.000107031	0.000135539	0.000144397	0.000148585	0.000155351	9.67e-05
llmg_0695	5.43e-05	5.7e-05	6.26e-05	6.38e-05	6.6e-05	8.13e-05	4.83e-05	5.77e-05	6.18e-05	6.46e-05	6.67e-05	7.57e-05	3.98e-05	5.04e-05	6.15e-05	6.54e-05	6.61e-05	6.99e-05	4.46e-05	5.09e-05	5.57e-05	5.61e-05	7.04e-05	7.39e-05	5.65e-05	5.84e-05	6.59e-05	6.8e-05	6.83e-05	7.39e-05	4.34e-05	4.36e-05	5.02e-05	5.64e-05	5.69e-05	5.93e-05	3.51e-05	4.04e-05	5.02e-05	5.63e-05	6.03e-05	6.42e-05	3.68e-05	5.15e-05	5.78e-05	5.8e-05	6.02e-05	6.34e-05	2.99e-05
llmg_0696	1.91e-05	1.99e-05	2.24e-05	3.31e-05	3.52e-05	3.54e-05	1.96e-05	3.28e-05	3.67e-05	3.87e-05	4.65e-05	6.03e-05	1.52e-05	1.75e-05	2.42e-05	2.49e-05	4.96e-05	6.62e-05	2.19e-05	2.22e-05	2.24e-05	2.55e-05	3.32e-05	3.47e-05	1.2e-05	1.93e-05	2.56e-05	2.76e-05	2.78e-05	4.19e-05	1.2e-05	1.35e-05	1.48e-05	2.45e-05	4.25e-05	5.01e-05	1.42e-05	2.25e-05	2.64e-05	2.77e-05	3.69e-05	4.68e-05	1.56e-05	1.84e-05	2.35e-05	2.63e-05	3.51e-05	3.59e-05	1.78e-05
oppD	0.00010753	0.000108925	0.000122488	0.000123552	0.000155584	0.000156044	0.00011511	0.000119039	0.000143358	0.000145839	0.000152615	0.000201075	0.000125328	0.000127063	0.000165155	0.000177539	0.000184196	0.000184806	0.00011251	0.000112861	0.00011773	0.000117879	0.000149973	0.000165171	2.58e-05	6.91e-05	0.000121694	0.000126785	0.000131961	0.000141582	2.61e-05	5.34e-05	0.000139311	0.00014191	0.000164574	0.000174425	0.000120468	0.000131742	0.000136647	0.000137222	0.000191909	0.000192136	0.000144172	0.000151066	0.000157076	0.000183879	0.000187474	0.000194673	0.000199533
oppF	0.000175509	0.000179316	0.000255669	0.000257082	0.000266125	0.000277983	0.000223527	0.000230885	0.000231248	0.000231595	0.000286474	0.000293292	0.000275571	0.000275983	0.000326362	0.000339413	0.000341733	0.000350985	0.000171583	0.000171959	0.000284058	0.000301618	0.00037674	0.000408056	0.0001813	0.000182271	0.000198019	0.000253859	0.000306961	0.00034927	0.000178059	0.000190641	0.000236467	0.000239606	0.000240617	0.000262758	0.000159149	0.000211132	0.000265421	0.000277587	0.000285229	0.000285475	0.000198253	0.000210049	0.000244332	0.000277914	0.000278074	0.000327315	0.000193568
oppB	0.000104377	0.00014744	0.000178465	0.000196365	0.000205626	0.000219925	0.000179277	0.00018178	0.000194835	0.000212935	0.00028551	0.000286594	0.000215701	0.000255659	0.000294981	0.000298895	0.000316138	0.000353109	0.000106632	0.000148128	0.000256657	0.00027132	0.000326973	0.000350006	0.000112093	0.000118495	0.000189468	0.000216065	0.000305558	0.000306793	0.000145104	0.000167422	0.000169208	0.000201472	0.000227622	0.000251993	0.000104696	0.000112399	0.000170884	0.000227446	0.000229168	0.000247681	0.000131183	0.000153234	0.000153637	0.0001837	0.000191499	0.000223615	0.000148862
oppC	0.000199037	0.000199992	0.000218104	0.000294356	0.000295187	0.000315577	0.000176831	0.000263592	0.000268485	0.000276606	0.000345734	0.000443835	0.000292852	0.000319482	0.00037236	0.000390267	0.00039617	0.000467998	0.000199096	0.000220984	0.000325136	0.000351544	0.000444695	0.000478431	0.00011538	0.000169399	0.000174894	0.000230984	0.000419181	0.000422508	0.000102268	0.000152539	0.000201216	0.0002067	0.000323348	0.000354795	0.000175278	0.00018028	0.00021767	0.000247953	0.000319045	0.000343676	0.000250656	0.000252538	0.000259693	0.000288127	0.000308991	0.000328838	0.000222495
oppA	0.000239665	0.000276968	0.000339135	0.000360875	0.000373016	0.000375151	0.000318204	0.00034334	0.000364474	0.000397079	0.000441079	0.00045805	0.000375997	0.000472245	0.000502802	0.000516724	0.000527639	0.000529514	0.000274991	0.000312157	0.000492286	0.000513552	0.00064971	0.000673963	0.000269837	0.000374945	0.00039159	0.000532905	0.000559352	0.000572913	0.000301785	0.000351286	0.0003722	0.000389181	0.00045857	0.000487223	0.000267729	0.000275994	0.000276756	0.000288502	0.000376867	0.000441034	0.000312028	0.000330845	0.000336637	0.000355483	0.000424201	0.000447606	0.000205992
pepO	0.000166732	0.000174871	0.000200749	0.000211363	0.000232028	0.000279072	0.000213442	0.000223971	0.000228868	0.000292702	0.000307337	0.000329552	0.000303374	0.000336356	0.000362967	0.000369002	0.00041364	0.000447226	0.000177292	0.000183592	0.00032598	0.00039626	0.000419986	0.000474979	0.000152801	0.00016846	0.00028843	0.0003099	0.000367221	0.000424565	0.00023095	0.000278271	0.000316288	0.000320271	0.00035092	0.000407844	0.000193002	0.00019949	0.000263736	0.000273992	0.000339659	0.000383455	0.000235991	0.000300789	0.000336033	0.000349326	0.000355042	0.000440031	0.00023288
llmg_0703	3.96e-05	4.32e-05	4.53e-05	6.21e-05	6.54e-05	6.74e-05	4.41e-05	4.74e-05	5.5e-05	6.65e-05	7.22e-05	0.000103726	2.99e-05	3.18e-05	3.57e-05	5.36e-05	6.7e-05	9.7e-05	1.63e-05	2.17e-05	4.27e-05	5.93e-05	5.94e-05	6.47e-05	1.19e-05	1.8e-05	1.86e-05	2.06e-05	5.51e-05	5.89e-05	1.33e-05	2.07e-05	2.4e-05	2.45e-05	2.55e-05	2.69e-05	2.59e-05	2.87e-05	3.12e-05	3.16e-05	5.1e-05	5.17e-05	3.14e-05	3.24e-05	3.41e-05	4.99e-05	5.42e-05	5.75e-05	3.19e-05
llmg_0704	8.92e-05	9.5e-05	0.000101262	0.000102946	0.000103499	0.000106092	9.23e-05	9.86e-05	9.88e-05	0.000110341	0.00011332	0.000131436	9.27e-05	0.000105081	0.00010535	0.00010946	0.000109962	0.000116165	9.77e-05	0.000106579	0.000120882	0.000123574	0.000131811	0.000135015	7.1e-05	7.46e-05	7.86e-05	8.02e-05	9.73e-05	0.00010295	8.31e-05	8.94e-05	9.39e-05	0.000113854	0.000119099	0.000135868	9.76e-05	0.000106206	0.000109299	0.000116764	0.000130899	0.000132495	0.000177779	0.000188533	0.000205762	0.00025245	0.000255343	0.000266428	0.000120515
llmg_0705	6.1e-05	7.29e-05	8.31e-05	8.55e-05	9.14e-05	9.96e-05	4.6e-05	7.79e-05	9.12e-05	0.000101168	0.000102873	0.000119809	4.77e-05	4.8e-05	5.91e-05	0.000104162	0.000107266	0.000116762	2.76e-05	2.99e-05	8.3e-05	9.93e-05	0.000108495	0.000117304	1.95e-05	2.19e-05	3.18e-05	3.25e-05	6.23e-05	8.01e-05	3.2e-05	3.72e-05	3.76e-05	3.88e-05	5.5e-05	5.89e-05	3.73e-05	5.45e-05	5.48e-05	5.61e-05	7.12e-05	7.19e-05	9.28e-05	9.61e-05	0.000103745	0.000113286	0.000139099	0.0001671	8.11e-05
llmg_0706	2.61e-05	2.82e-05	2.91e-05	3.23e-05	3.52e-05	5.8e-05	2.97e-05	3.44e-05	3.7e-05	4.84e-05	5.87e-05	5.99e-05	2.03e-05	2.22e-05	2.72e-05	3.91e-05	5.03e-05	5.79e-05	2.55e-05	2.57e-05	2.64e-05	3.57e-05	3.78e-05	4.06e-05	2.19e-05	2.96e-05	3.01e-05	3.42e-05	3.96e-05	4.65e-05	1.87e-05	2.4e-05	2.67e-05	2.96e-05	5.34e-05	5.94e-05	1.8e-05	2.76e-05	3.12e-05	3.67e-05	4.16e-05	5.47e-05	4.23e-05	5.1e-05	5.36e-05	5.4e-05	6.05e-05	6.88e-05	3.29e-05
llmg_0707	5.32e-05	6.15e-05	6.85e-05	6.94e-05	0.000117001	0.000120097	7.02e-05	7.36e-05	8.4e-05	8.82e-05	9.39e-05	0.00011624	4.85e-05	6.25e-05	6.27e-05	6.85e-05	7.97e-05	0.000104983	4.87e-05	5.49e-05	6.28e-05	7.11e-05	8.54e-05	9.18e-05	6.2e-05	6.59e-05	7.75e-05	8.08e-05	8.16e-05	9.03e-05	5.11e-05	5.45e-05	5.62e-05	5.88e-05	8.47e-05	0.000104531	4.8e-05	5.19e-05	5.61e-05	7.58e-05	8.15e-05	9.1e-05	3.64e-05	4.44e-05	5e-05	5.21e-05	5.85e-05	6.88e-05	4.31e-05
llmg_0708	1.75e-05	2.38e-05	2.69e-05	2.83e-05	3.03e-05	3.37e-05	2.13e-05	2.39e-05	2.56e-05	2.86e-05	2.95e-05	NA	6.24e-06	1.57e-05	2.09e-05	2.59e-05	2.61e-05	3.33e-05	1.35e-05	1.73e-05	1.83e-05	1.88e-05	3.92e-05	4.76e-05	2.03e-05	2.45e-05	3.15e-05	4.31e-05	4.36e-05	4.46e-05	2.02e-05	2.79e-05	2.96e-05	4.02e-05	4.52e-05	4.85e-05	2.15e-05	2.39e-05	4.01e-05	4.3e-05	4.32e-05	4.47e-05	1.21e-05	1.39e-05	1.55e-05	1.89e-05	3.24e-05	3.73e-05	1.22e-05
llmg_0709	3.75e-05	4.26e-05	4.84e-05	5.27e-05	9.23e-05	9.48e-05	4.15e-05	4.79e-05	6.64e-05	7.96e-05	9.01e-05	9.54e-05	6.96e-05	7.84e-05	8.7e-05	8.88e-05	0.000128598	0.000140576	5.23e-05	5.44e-05	0.000112959	0.000114183	0.000150801	0.000161329	6.63e-05	7.16e-05	7.92e-05	8.17e-05	0.000113427	0.000125968	7.16e-05	8.81e-05	9.16e-05	9.45e-05	0.000114214	0.000124467	7.27e-05	8.34e-05	8.41e-05	8.98e-05	9.29e-05	9.68e-05	5.33e-05	5.81e-05	6.05e-05	7.3e-05	7.89e-05	8.63e-05	5.91e-05
llmg_0710	6.47e-05	6.62e-05	8.2e-05	8.8e-05	0.000104762	0.000106826	7.94e-05	8.58e-05	9.26e-05	9.65e-05	0.000106993	0.000111126	7.17e-05	9.34e-05	9.36e-05	9.59e-05	0.000102013	0.000111999	6.91e-05	7.66e-05	7.72e-05	7.99e-05	0.000113125	0.000129441	6.99e-05	7.16e-05	7.18e-05	7.48e-05	8.89e-05	0.000103054	7.68e-05	8.83e-05	8.83e-05	8.96e-05	9.68e-05	9.86e-05	6.93e-05	7.77e-05	8.23e-05	8.76e-05	0.000112501	0.000115102	9.5e-05	0.000105687	0.000110294	0.000115679	0.000120024	0.000122725	8.07e-05
tnpR	3.89e-05	4.1e-05	5.82e-05	6.47e-05	7.9e-05	8.34e-05	5.94e-05	7.17e-05	9.35e-05	0.00010077	0.000112918	0.000117423	0.000105955	0.000107613	0.000109299	0.000112151	0.000133826	0.000135753	4.59e-05	5.31e-05	0.000108031	0.000113246	0.000164176	0.00017483	2.61e-05	4.16e-05	8.56e-05	9.66e-05	0.000128909	0.000145398	3.05e-05	4.45e-05	0.000113521	0.000113705	0.000125004	0.000128462	8.21e-05	9.42e-05	9.74e-05	0.000109652	0.000112184	0.000113761	7.04e-05	7.86e-05	9.05e-05	9.23e-05	0.000102333	0.000103058	9.18e-05
llmg_0712	4.19e-05	4.26e-05	5.31e-05	5.52e-05	6.25e-05	6.74e-05	3.97e-05	4.1e-05	7.33e-05	7.62e-05	8.88e-05	9.8e-05	2.53e-05	3.08e-05	5.44e-05	5.73e-05	8.12e-05	8.9e-05	3.03e-05	3.12e-05	5.06e-05	5.38e-05	5.56e-05	5.73e-05	1.26e-05	2e-05	4.75e-05	5.23e-05	7.31e-05	8.22e-05	1.19e-05	1.93e-05	4.63e-05	4.79e-05	5.01e-05	5.84e-05	1.67e-05	1.76e-05	2.98e-05	3.53e-05	4.05e-05	4.32e-05	1.67e-05	2.15e-05	2.47e-05	2.52e-05	4.68e-05	6.86e-05	2.16e-05
llmg_0713	0.000217207	0.000229492	0.000294848	0.00029773	0.000305179	0.000352298	0.000156162	0.00016161	0.000245885	0.00028126	0.000284767	0.000299175	0.000167825	0.000183946	0.000259083	0.000270439	0.00032792	0.00033405	0.000230445	0.000251914	0.000313151	0.000348608	0.00046491	0.000465425	0.000228946	0.000293096	0.000305831	0.000337292	0.00036753	0.000398891	0.000234451	0.000255656	0.00029409	0.000300516	0.000346666	0.00054367	0.000345703	0.000355277	0.000434236	0.000446723	0.000452809	0.000540011	0.000326237	0.000333415	0.000354102	0.000395368	0.000395627	0.000439989	0.00024723
llmg_0715	4.74e-05	6.55e-05	7.23e-05	7.24e-05	7.7e-05	8.07e-05	7.28e-05	8e-05	8.03e-05	8.37e-05	0.000107057	0.000126626	5.38e-05	5.55e-05	6.86e-05	7.02e-05	0.000101873	0.000120631	5.15e-05	5.41e-05	6.81e-05	6.86e-05	7.86e-05	8.83e-05	3e-05	4.87e-05	7.04e-05	7.85e-05	8.28e-05	9.75e-05	4.02e-05	5.05e-05	5.06e-05	5.46e-05	6.62e-05	8.88e-05	3.81e-05	4.46e-05	4.74e-05	5.48e-05	6.57e-05	9.07e-05	5.33e-05	5.52e-05	5.67e-05	6.21e-05	6.44e-05	7.96e-05	5.82e-05
llmg_0716	2.04e-05	2.24e-05	3.94e-05	4.19e-05	4.49e-05	4.5e-05	2.23e-05	2.98e-05	3.57e-05	3.62e-05	4.16e-05	4.19e-05	3e-05	3.17e-05	3.52e-05	3.6e-05	4.09e-05	4.18e-05	2.21e-05	2.72e-05	3.64e-05	4.12e-05	7.1e-05	7.11e-05	2.68e-05	2.95e-05	3.42e-05	4.74e-05	5.89e-05	6.12e-05	3.22e-05	3.44e-05	3.53e-05	3.67e-05	5.07e-05	5.84e-05	2.7e-05	2.88e-05	3.28e-05	3.49e-05	3.56e-05	5.63e-05	2.64e-05	2.7e-05	3.27e-05	3.29e-05	4.06e-05	5.09e-05	1.99e-05
llmg_0717	2.67e-05	2.74e-05	2.75e-05	2.86e-05	3.85e-05	4.34e-05	2.34e-05	3.01e-05	3.07e-05	3.49e-05	4.15e-05	4.5e-05	2.56e-05	2.84e-05	2.99e-05	3.66e-05	3.69e-05	3.77e-05	2.22e-05	2.22e-05	2.33e-05	2.42e-05	2.92e-05	3.5e-05	1.4e-05	1.49e-05	2.12e-05	2.2e-05	2.66e-05	2.84e-05	1.66e-05	1.8e-05	1.88e-05	2.28e-05	2.8e-05	3.01e-05	2.02e-05	2.13e-05	2.24e-05	2.25e-05	3.21e-05	3.9e-05	3.72e-05	4.43e-05	5.28e-05	5.3e-05	5.33e-05	5.41e-05	1.85e-05
llmg_0718	5.63e-05	5.99e-05	6.3e-05	6.32e-05	6.6e-05	6.7e-05	5.8e-05	6.42e-05	7.09e-05	7.57e-05	0.000132593	0.000136679	5.5e-05	6.06e-05	6.08e-05	6.09e-05	0.000123218	0.000128178	5.47e-05	5.84e-05	6.42e-05	6.75e-05	8.77e-05	9.82e-05	2.65e-05	3.87e-05	5.92e-05	6.83e-05	7.07e-05	8.16e-05	2.11e-05	2.84e-05	4.96e-05	5.05e-05	8.09e-05	8.75e-05	3.11e-05	4.05e-05	4.06e-05	4.3e-05	7.06e-05	8.21e-05	3.17e-05	4.85e-05	6e-05	6.44e-05	6.58e-05	6.75e-05	4.61e-05
llmg_0719	4.82e-05	5.46e-05	6.03e-05	7.94e-05	8.27e-05	8.75e-05	6.67e-05	8.19e-05	8.61e-05	9.46e-05	0.000119117	0.000128774	6.2e-05	6.51e-05	7.06e-05	8.55e-05	0.000124259	0.000167148	5.14e-05	5.7e-05	6.79e-05	8.47e-05	0.000102859	0.000108018	5.24e-05	5.96e-05	7.54e-05	7.9e-05	9.15e-05	0.000110227	4.66e-05	4.95e-05	5e-05	5.32e-05	7.29e-05	9.84e-05	3.82e-05	4.5e-05	6.02e-05	6.68e-05	6.77e-05	9.3e-05	5.76e-05	5.84e-05	6.05e-05	6.21e-05	6.9e-05	7.06e-05	5.35e-05
serS	0.000653802	0.000677658	0.000682921	0.000703535	0.000738919	0.000825427	0.000740563	0.000777877	0.000830556	0.000904574	0.000995181	0.001008945	0.000790448	0.000831796	0.00088941	0.000890055	0.000989752	0.001049754	0.000661213	0.000700734	0.000805254	0.001051949	0.001152713	0.00117414	0.000572605	0.000647831	0.000768316	0.000771286	0.000778953	0.001059708	0.000338766	0.000465318	0.000477906	0.000496676	0.000638285	0.000639913	0.000427463	0.000443952	0.000523531	0.000527767	0.000617697	0.000628152	0.000479945	0.000501978	0.000517082	0.000522631	0.00055389	0.000610176	0.000462333
llmg_0724	0.000182846	0.000205324	0.000214917	0.000231258	0.000243272	0.00029854	0.000155076	0.000190585	0.000204157	0.000211605	0.000228882	0.000229806	8.38e-05	0.00011703	0.00012521	0.000127465	0.000213991	0.000231398	6.93e-05	0.000118615	0.000125337	0.00013256	0.000179854	0.000295315	0.000132446	0.000141762	0.000145221	0.000156853	0.000185759	0.000200667	7.95e-05	0.000114868	0.000120186	0.000120964	0.000126106	0.000130589	0.000100317	0.000118374	0.000126153	0.000127919	0.000130315	0.000136548	0.00013219	0.00013929	0.000148474	0.000155072	0.00018289	0.000211158	0.000128978
llmg_0725	5.06e-05	5.38e-05	7.93e-05	8.3e-05	9.21e-05	9.26e-05	8.28e-05	8.4e-05	9.04e-05	9.46e-05	0.000101565	0.000124348	6.52e-05	6.86e-05	7.06e-05	8.06e-05	0.000109706	0.000113825	5.23e-05	5.49e-05	6.66e-05	6.97e-05	0.000113142	0.000114068	7.01e-05	7.65e-05	7.93e-05	9.97e-05	0.000114905	0.00078732	4.67e-05	6.79e-05	7.39e-05	7.81e-05	9.25e-05	0.000105893	5.92e-05	6.27e-05	7.07e-05	8.54e-05	9.62e-05	0.000116593	5.84e-05	6.02e-05	7.46e-05	7.91e-05	8.25e-05	8.6e-05	6e-05
llmg_0726	0.000217579	0.000248257	0.000257497	0.000268968	0.000269503	0.000272701	0.00013812	0.000206915	0.000261176	0.000264795	0.000275613	0.000302405	0.000109046	0.00014286	0.000192036	0.00020883	0.00021149	0.000245901	0.000152013	0.0001533	0.000156206	0.000227807	0.000266903	0.000284077	0.00012677	0.00013868	0.000190227	0.000197661	0.000217588	0.000250006	0.000132888	0.000155605	0.00017909	0.000221207	0.000230176	0.000236538	0.000132017	0.000144185	0.000224673	0.000232691	0.000248742	0.000278701	0.000177611	0.000196039	0.000229089	0.000264292	0.000264541	0.000295834	0.000164937
ptnD	0.001194531	0.001394488	0.001780798	0.001785828	0.001791313	0.001816937	0.001125287	0.001161934	0.001226305	0.001491124	0.001705972	0.001712426	0.000751447	0.000858054	0.000906983	0.000966144	0.001128553	0.001273016	0.000895072	0.001046079	0.001069757	0.001086233	0.001225333	0.001768647	0.001172238	0.001261221	0.001261923	0.001304511	0.001497978	0.001988824	0.000966422	0.001007281	0.001052199	0.001292095	0.001315515	0.002248124	0.001115733	0.001151576	0.001213789	0.001397114	0.001505908	0.001527084	0.00125368	0.001278733	0.001330412	0.001368487	0.001539618	0.001660504	0.001324841
ptnC	0.000661586	0.000726062	0.000799634	0.000819398	0.001138836	0.001177377	0.000875569	0.000883025	0.000899328	0.000928398	0.000935398	0.000952527	0.000609483	0.000654675	0.00069734	0.000740985	0.000894463	0.000961841	0.001001926	0.001042089	0.001065243	0.001105175	0.001158453	0.001297261	0.000691375	0.000697329	0.000898861	0.000918977	0.0009526	0.000993492	0.000631392	0.000689575	0.000734926	0.000840893	0.000845804	0.001002832	0.000893852	0.00104882	0.001085478	0.001110589	0.001162862	0.001249842	0.000777834	0.000857975	0.00091741	0.001058438	0.001086575	0.001090555	0.00122582
ptnAB	0.000684918	0.000795068	0.000858631	0.000903663	0.001255552	0.001397979	0.000699252	0.000755883	0.000975225	0.001087351	0.001138976	0.001166155	0.001075515	0.001112331	0.001202327	0.001210625	0.001277416	0.001595242	0.000816177	0.000835176	0.001018577	0.001432784	0.001823095	0.002024604	0.00091227	0.000914603	0.00127369	0.00130117	0.001401155	0.001422819	0.001101887	0.001130798	0.001156859	0.001284065	0.001351544	0.001494714	0.00142029	0.001499216	0.001569883	0.001598749	0.001775821	0.001946029	0.00087243	0.00090419	0.001410666	0.001490703	0.00149932	0.001528454	0.00112676
fer	6e-05	6.64e-05	7.04e-05	7.22e-05	7.71e-05	9.04e-05	5.4e-05	5.77e-05	6.19e-05	6.25e-05	6.47e-05	7.83e-05	4.68e-05	4.8e-05	5.16e-05	5.47e-05	6.08e-05	7.98e-05	4.35e-05	4.78e-05	5.44e-05	5.63e-05	6.46e-05	6.73e-05	2.48e-05	4.3e-05	4.35e-05	5.24e-05	5.61e-05	6.76e-05	3.7e-05	3.91e-05	4.3e-05	4.61e-05	5.65e-05	5.79e-05	3.56e-05	4.77e-05	6.01e-05	6.29e-05	6.29e-05	6.92e-05	4.01e-05	5.88e-05	5.92e-05	6.24e-05	6.62e-05	6.77e-05	5.37e-05
llmg_0731	0.000270287	0.000274548	0.000279698	0.000280521	0.000303345	0.000306575	0.000221964	0.000236696	0.000269975	0.000280996	0.000305279	0.000314185	0.000182907	0.000184102	0.000208742	0.000246073	0.000250023	0.000289811	0.00022101	0.00022613	0.000299984	0.000348561	0.000355196	0.000395093	0.000197632	0.000213713	0.000213774	0.000227727	0.000260831	0.000297853	0.000195951	0.000215826	0.000219896	0.000220065	0.000241878	0.00031966	0.000211995	0.000216523	0.000304832	0.000315658	0.000317634	0.000331283	0.000210068	0.000246926	0.00024839	0.000252426	0.000356904	0.000362907	0.00019083
cmk	0.000437254	0.000543623	0.000590813	0.000618708	0.000622373	0.000688956	0.000466461	0.000527681	0.000558155	0.000604738	0.000645911	0.000708477	0.000428292	0.000449661	0.000572852	0.000574412	0.000596928	0.000649861	0.000547609	0.000604959	0.00061777	0.000654245	0.000659736	0.000710515	0.000401257	0.000414472	0.000485747	0.000579255	0.000581373	0.000584102	0.000413634	0.000418903	0.000430246	0.000460578	0.000476168	0.00049367	0.000395261	0.000407652	0.000433832	0.000445662	0.000632174	0.000654204	0.000507182	0.000542439	0.000687887	0.000734006	0.0007793	0.00081658	0.000458623
llmg_0733	0.000151232	0.000227379	0.000228805	0.000257668	0.000390379	0.000424686	0.000168519	0.000306659	0.000333072	0.000368008	0.000372821	0.000399729	0.000174036	0.000185626	0.000306052	0.000316085	0.000372638	0.000409654	0.000190785	0.000232206	0.000232638	0.000240434	0.000249118	0.0002621	0.000152265	0.000172217	0.000172379	0.000176985	0.000198307	0.000200457	0.000121838	0.00013198	0.000145386	0.000164055	0.000174271	0.000188217	0.000116564	0.000119267	0.000155963	0.000164562	0.00018407	0.000199333	0.000151253	0.000158983	0.000159321	0.000163223	0.000166894	0.000222813	0.000125961
llmg_0734	0.000110343	0.000135367	0.000137336	0.000146965	0.000155402	0.000168192	0.000141025	0.000176535	0.000179758	0.000184783	0.000301018	0.000306213	0.000113914	0.000135412	0.000187043	0.000206819	0.000258296	0.000285326	0.000209505	0.000226383	0.000229829	0.000240118	0.000247747	0.000248272	3.96e-05	4.89e-05	0.000106199	0.000137153	0.000155528	0.000157249	4.93e-05	5.72e-05	7.19e-05	7.94e-05	0.000142253	0.000162058	6.25e-05	7.66e-05	7.68e-05	8.46e-05	0.000149754	0.000187925	0.000113523	0.000135855	0.000176725	0.000183797	0.000213864	0.000222044	0.000101486
llmg_0736	2.97e-05	3.11e-05	3.43e-05	3.94e-05	6.22e-05	6.56e-05	3.13e-05	4.48e-05	6.2e-05	6.53e-05	9.5e-05	0.00010866	3e-05	3.21e-05	3.4e-05	3.91e-05	8.77e-05	0.000101213	3.22e-05	3.24e-05	3.25e-05	3.69e-05	6.26e-05	8.84e-05	2.44e-05	4.22e-05	4.52e-05	4.6e-05	6.08e-05	8.62e-05	2.04e-05	2.41e-05	2.54e-05	3.08e-05	8.29e-05	8.98e-05	2e-05	2.62e-05	2.81e-05	2.97e-05	5.34e-05	5.59e-05	2.34e-05	2.53e-05	3.76e-05	4.28e-05	4.3e-05	4.67e-05	3e-05
malG	0.001205308	0.001312441	0.001322095	0.001579735	0.001592123	0.001625294	0.000790571	0.000899763	0.001119357	0.001172476	0.001396784	0.001411444	0.000758818	0.000932567	0.001458734	0.001670214	0.001689033	0.001785079	0.000867889	0.000906134	0.000972014	0.001009626	0.001509888	0.001688913	0.001548792	0.001712841	0.002724461	0.002851447	0.002889343	0.002966277	0.001986055	0.00205834	0.002075195	0.002286491	0.002381975	0.002673836	0.002150135	0.00216016	0.002337077	0.002425125	0.002627054	0.002990424	0.001340117	0.001510869	0.001547696	0.00198731	0.002232109	0.002397979	0.001529166
malF	0.001287019	0.001657364	0.001701749	0.001746606	0.001800723	0.002069215	0.001100659	0.001364287	0.001473164	0.00160484	0.001626289	0.001946024	0.00131292	0.001360967	0.001818583	0.001876363	0.001993944	0.002110871	0.001197061	0.001276814	0.001458773	0.001533713	0.001726086	0.002292532	0.002182651	0.002266868	0.002536869	0.002614178	0.002729179	0.002799094	0.002081352	0.002452405	0.002556523	0.002590231	0.002690631	0.002718665	0.002296761	0.002644186	0.002691581	0.002725042	0.00281683	0.002967572	0.002369869	0.00251345	0.002516481	0.002578023	0.002612752	0.00274785	0.001817978
malE	0.00201981	0.002222694	0.002634082	0.002954029	0.002979484	0.002991587	0.001970974	0.002097654	0.002289589	0.002468904	0.002683301	0.002932784	0.001881743	0.002075636	0.002797639	0.003368071	0.003461989	0.003508867	0.001617402	0.001707558	0.001887494	0.002124892	0.003566285	0.003781845	0.002773285	0.002978326	0.004090225	0.004555922	0.005255346	0.005303805	0.002361243	0.003492958	0.003500408	0.003936804	0.004604211	0.004668371	0.003274506	0.003344808	0.003922762	0.003959856	0.004428594	0.004497169	0.002312547	0.002415574	0.002603154	0.002677838	0.002767431	0.003481956	0.00249514
dexC	0.002150775	0.002156876	0.002316499	0.002410846	0.002488204	0.002584679	0.001866978	0.001965959	0.002038402	0.002100953	0.002262903	0.002963515	0.001987206	0.002052492	0.002379172	0.002655231	0.00277191	0.002972305	0.001624275	0.001678894	0.00233046	0.002502686	0.002634575	0.002893883	0.003361063	0.003423589	0.003608006	0.00364373	0.003860121	0.004366748	0.003415989	0.003612436	0.0041436	0.004472708	0.004680656	0.004680929	0.00189067	0.002075416	0.002584771	0.002814019	0.00327438	0.00407392	0.001839879	0.001906814	0.001913516	0.002280781	0.00255844	0.003028983	0.001597392
dexA	0.003050871	0.003138315	0.003243026	0.00324331	0.003364345	0.0040133	0.002265466	0.002428739	0.00267699	0.002934926	0.002948654	0.00299693	0.002426192	0.002773401	0.00306404	0.003082124	0.003136484	0.003180533	0.002160092	0.002292964	0.002933179	0.002954429	0.003126179	0.003355753	0.004300265	0.005038648	0.005254566	0.005471394	0.005710285	0.005748342	0.004575714	0.004687788	0.004705064	0.004985644	0.006520159	0.006534686	0.003531899	0.003594643	0.004032761	0.004116083	0.005477754	0.005554997	0.002432519	0.002587024	0.002995333	0.003232631	0.003302296	0.003334828	0.002837841
maa	0.001643748	0.001815155	0.002002556	0.002146186	0.002149006	0.002184008	0.001400165	0.001582086	0.001616512	0.001741363	0.0018104	0.00181158	0.0013516	0.001455796	0.001889195	0.001991393	0.002093249	0.002140043	0.001447001	0.001485104	0.001506412	0.001621062	0.002058112	0.002150621	0.003127476	0.003351635	0.003569011	0.003731243	0.003737698	0.003847937	0.003042494	0.003232614	0.003359733	0.003508579	0.004335691	0.004403695	0.002323921	0.002460892	0.003022336	0.003338787	0.003353724	0.003478643	0.001793112	0.00179361	0.001883554	0.001934888	0.002221544	0.002343231	0.002109719
amyY	0.00243129	0.002662519	0.003598966	0.003664321	0.003773476	0.004579214	0.002095036	0.002162616	0.0024667	0.002756609	0.00317069	0.003511785	0.002390256	0.00245169	0.002463056	0.002554871	0.002559339	0.003581113	0.001612949	0.002156898	0.002991278	0.003044744	0.003274334	0.003871538	0.004567726	0.004663751	0.005381981	0.005487747	0.005969992	0.006051395	0.00411451	0.005309645	0.005365246	0.006564592	0.007381854	0.007676321	0.003491554	0.003516802	0.004100647	0.004505205	0.005274186	0.005341695	0.002561678	0.002930092	0.003262042	0.00341617	0.003454869	0.003632801	0.002938588
agl	0.001318311	0.001530655	0.001537496	0.001703017	0.001753576	0.001780873	0.001125832	0.00132042	0.001345707	0.001367232	0.001402419	0.001468709	0.001005937	0.001013603	0.001489506	0.001569727	0.00165808	0.001694247	0.001066627	0.001069983	0.001350121	0.001360198	0.001384371	0.001491659	0.002518031	0.002684449	0.003151121	0.003392871	0.003666089	0.003718655	0.003051034	0.003201369	0.003668659	0.003723882	0.003849353	0.003992581	0.002172841	0.002242079	0.002531225	0.002536927	0.002632047	0.002640322	0.001321112	0.001397679	0.001537196	0.001664822	0.001712965	0.002183353	0.001609218
mapA	0.00214558	0.002374219	0.002629348	0.002716924	0.002904216	0.003537617	0.002049876	0.00228554	0.002288472	0.002341622	0.002588533	0.003055657	0.001759817	0.001760856	0.00241497	0.002613153	0.002824891	0.002872049	0.001706477	0.001726623	0.002614697	0.002760509	0.002963358	0.003063813	0.004358344	0.004760487	0.005050621	0.005179867	0.005355225	0.005975	0.004966261	0.005001084	0.005108366	0.006023328	0.006956357	0.009184073	0.00380687	0.003897815	0.004296032	0.004375553	0.006866912	0.007319078	0.002651588	0.002741476	0.002766355	0.002911666	0.003274106	0.003728067	0.002914959
malR	0.002833507	0.002888038	0.002952685	0.003840072	0.004182984	0.004206635	0.002456035	0.002558282	0.002708666	0.002881155	0.00368269	0.004088189	0.001775065	0.001878384	0.002510327	0.002771229	0.002797465	0.002875159	0.001679609	0.00172847	0.003284605	0.004301657	0.004302148	0.004443315	0.005004318	0.005028656	0.006003163	0.006263601	0.006764367	0.008474618	0.004983479	0.006354678	0.007017746	0.00839675	0.008701874	0.009514255	0.004612147	0.005029601	0.005115692	0.005702406	0.008800713	0.008823488	0.003275587	0.003540107	0.003730514	0.003970894	0.004149613	0.004285059	0.004090288
llrF	0.000452646	0.000481776	0.000488329	0.000508929	0.000528187	0.000589707	0.000421959	0.000447775	0.000453924	0.000477192	0.000479942	0.000551021	0.000354317	0.000408637	0.000436557	0.000458041	0.000475782	0.000514553	0.000364422	0.000371675	0.00037479	0.000385203	0.000498734	0.000526806	0.000258304	0.000439293	0.000443129	0.000454441	0.000515211	0.000551541	0.000270677	0.000463903	0.000514837	0.000518783	0.000592094	0.000611061	0.000465583	0.000479407	0.000550947	0.000580768	0.000592899	0.000651731	0.000558053	0.000590301	0.00063369	0.000666566	0.000686717	0.000693224	0.000477264
kinF	0.000446392	0.000450704	0.000583202	0.000624414	0.000628954	0.000635468	0.000393528	0.000398002	0.000467194	0.000473555	0.000517965	0.000545427	0.000361261	0.000418227	0.000428749	0.000491877	0.000514685	0.000537612	0.000419339	0.000422822	0.000439512	0.000455089	0.000722422	0.00073174	0.000569853	0.000614601	0.000630286	0.00065432	0.000654389	0.000699934	0.00063516	0.000661691	0.000697133	0.000807982	0.000811613	0.000886373	0.000632131	0.000647076	0.00069958	0.000722463	0.000737926	0.000758744	0.000701763	0.000761609	0.000898144	0.000906623	0.000934651	0.000960079	0.000492455
dxsB	0.000416934	0.000443872	0.000504094	0.00052836	0.000552011	0.000563097	0.00039432	0.000530754	0.000598895	0.000602146	0.00061037	0.000643297	0.000440324	0.000444121	0.000540721	0.000553275	0.000555729	0.0006804	0.000597958	0.000602343	0.000602466	0.000605748	0.000686041	0.000691434	0.000415689	0.000575063	0.00057885	0.000626639	0.000693786	0.000698592	0.000540292	0.000542595	0.000598374	0.000633162	0.000686425	0.000691561	0.000566687	0.000566826	0.000567545	0.000579388	0.000596882	0.000627401	0.000629499	0.000654006	0.000670582	0.000683044	0.000745797	0.000754761	0.000394007
llmg_0750	4.49e-05	5.47e-05	5.71e-05	5.9e-05	7.18e-05	8.42e-05	5.73e-05	5.87e-05	5.92e-05	7.27e-05	7.75e-05	9.34e-05	4.36e-05	4.68e-05	5.13e-05	5.92e-05	6.06e-05	6.24e-05	3.11e-05	3.54e-05	3.78e-05	4.68e-05	4.97e-05	5.14e-05	2.79e-05	3.03e-05	7.13e-05	7.66e-05	8.45e-05	0.000101166	3.94e-05	4.68e-05	5.38e-05	5.45e-05	8.63e-05	0.000127717	3.13e-05	3.17e-05	3.53e-05	4.2e-05	4.67e-05	5.25e-05	3.96e-05	4.1e-05	5.16e-05	7.33e-05	9.99e-05	0.000118387	2.58e-05
ascB	0.000635464	0.000730893	0.000734401	0.000750091	0.000775244	0.000775282	0.000318629	0.000352289	0.00037021	0.000433543	0.000561834	0.000563371	0.000270505	0.000361017	0.000383582	0.000417655	0.000461235	0.000548129	0.000249222	0.00026323	0.000285845	0.000296506	0.000300772	0.000314605	0.000537441	0.000579891	0.000598261	0.000644378	0.00074297	0.000820755	0.00038756	0.000448232	0.000510746	0.000619032	0.000654768	0.000755416	0.000430067	0.000464996	0.000492171	0.000533262	0.00055955	0.000577293	0.000266652	0.000272184	0.00031386	0.000355949	0.000383599	0.000424818	0.000375033
pip	0.000157295	0.000163523	0.000168138	0.000173727	0.000177442	0.000177585	0.000157186	0.000169022	0.000169138	0.000184001	0.000203212	0.000223093	0.00011592	0.000129285	0.000135784	0.000138253	0.000193633	0.000227585	9.37e-05	0.000105915	0.000119067	0.000166465	0.000168149	0.00017409	3.42e-05	5.04e-05	9.24e-05	0.00010292	0.000114533	0.000118576	4.68e-05	6.6e-05	8.41e-05	0.000100245	0.000108425	0.000136817	6.41e-05	6.66e-05	8.22e-05	8.39e-05	0.000106076	0.00010669	6.35e-05	6.49e-05	9.14e-05	9.58e-05	0.000116258	0.000119163	8.87e-05
ubiE	0.000406882	0.000432054	0.000526961	0.000530948	0.000540966	0.000590435	0.000381571	0.000449901	0.000458601	0.000474466	0.000487414	0.000507699	0.000411487	0.00042587	0.000454781	0.000468351	0.000494028	0.000557676	0.000311168	0.000332071	0.000413229	0.000443485	0.000503853	0.000521738	0.000256252	0.000271037	0.000345573	0.000400589	0.00042253	0.000562355	0.000300047	0.000314741	0.000360018	0.000377757	0.000502968	0.000576366	0.000240249	0.000249208	0.000370245	0.000376401	0.000389172	0.000446291	0.000280791	0.000294251	0.000388291	0.000400968	0.00042966	0.000437069	0.000226319
llmg_0754	0.000115592	0.00014267	0.000148734	0.000159508	0.000184153	0.00021233	0.000132513	0.000140078	0.00016083	0.000179173	0.000187759	0.000197139	0.000128581	0.000140838	0.000174237	0.000179905	0.000183654	0.000192415	7.97e-05	0.000107631	0.000123448	0.000139149	0.000173333	0.000268632	6.35e-05	6.59e-05	0.000105209	0.000133621	0.000138137	0.000141159	4.53e-05	6.68e-05	0.000121568	0.00014818	0.000150183	0.000159341	0.000114606	0.000121072	0.000125985	0.000129426	0.000130696	0.000150832	0.000126625	0.000131061	0.00013447	0.000140838	0.000142982	0.000160673	0.000121838
llmg_0755	6.11e-05	6.26e-05	6.29e-05	6.46e-05	7.62e-05	7.88e-05	5.6e-05	7.17e-05	7.19e-05	7.89e-05	7.9e-05	8.01e-05	4.48e-05	6.65e-05	6.84e-05	8.02e-05	8.21e-05	8.48e-05	5.21e-05	5.47e-05	6.48e-05	6.9e-05	0.000110786	0.000111115	7.47e-05	7.76e-05	8.57e-05	9.2e-05	9.59e-05	0.000107929	7.48e-05	7.86e-05	7.9e-05	9.47e-05	0.000106149	0.000108553	4.66e-05	6.09e-05	8.39e-05	9.52e-05	9.77e-05	0.00010296	4.8e-05	4.99e-05	6.56e-05	7.04e-05	9.48e-05	0.000111411	4.94e-05
llmg_0756	5.56e-05	7.74e-05	8.88e-05	9.2e-05	9.52e-05	0.000103783	6.06e-05	6.42e-05	8.87e-05	8.87e-05	9.71e-05	0.000101314	5.1e-05	6.64e-05	6.75e-05	7.36e-05	7.64e-05	7.65e-05	4.78e-05	6.32e-05	7.22e-05	7.26e-05	9.74e-05	0.00010702	4.04e-05	7.17e-05	7.25e-05	8.12e-05	9.02e-05	9.7e-05	4.27e-05	5.64e-05	6.21e-05	7.07e-05	7.72e-05	8.14e-05	5.28e-05	5.47e-05	6.42e-05	8.35e-05	8.96e-05	9.13e-05	4.26e-05	4.91e-05	6.13e-05	6.52e-05	8.66e-05	9.05e-05	5.19e-05
llmg_0757	2.33e-05	2.46e-05	2.5e-05	2.61e-05	3.01e-05	3.25e-05	2.45e-05	2.59e-05	3.05e-05	3.11e-05	3.32e-05	3.5e-05	1.3e-05	1.44e-05	1.61e-05	1.89e-05	3.43e-05	4.38e-05	1.46e-05	1.46e-05	1.72e-05	1.94e-05	2.23e-05	2.63e-05	1.21e-05	1.56e-05	1.68e-05	1.88e-05	2.28e-05	2.53e-05	1.08e-05	1.47e-05	1.53e-05	1.71e-05	2.01e-05	2.44e-05	9.21e-06	1.07e-05	1.46e-05	1.92e-05	2.58e-05	2.6e-05	1.56e-05	1.62e-05	2.54e-05	2.67e-05	2.67e-05	2.84e-05	8.46e-06
eriC	9.6e-05	0.000118102	0.00012355	0.00013273	0.000158097	0.00017559	0.000125096	0.00013249	0.000148125	0.00015568	0.000193448	0.000195236	0.000110812	0.000113637	0.000142273	0.000146621	0.000147462	0.000149615	0.000137938	0.000140365	0.000172434	0.000179844	0.000200514	0.000220456	9.91e-05	0.000100013	0.000116871	0.000135544	0.000142266	0.000156651	9.24e-05	0.00011407	0.000121305	0.000133562	0.000140262	0.000144331	0.000154618	0.000154802	0.000160337	0.000172123	0.000184483	0.000188249	0.000144134	0.000149361	0.000157512	0.000167587	0.00020377	0.000210489	0.000158503
ubiA	0.000176633	0.0001885	0.000210751	0.000221029	0.000221479	0.000245049	0.000163028	0.000183341	0.000257023	0.0002658	0.000280805	0.000285864	0.000109223	0.000116851	0.0001715	0.000185694	0.000195117	0.000200789	0.000123989	0.000209506	0.000247275	0.000261678	0.000270207	0.000270917	0.000145098	0.000145863	0.000175285	0.000178844	0.000206964	0.000222888	0.00015609	0.000158257	0.000159354	0.000179576	0.000182941	0.00019523	0.000135134	0.000139686	0.00016159	0.000171296	0.000191559	0.00020123	0.000126679	0.000155728	0.000173504	0.000220231	0.000241683	0.000267191	0.000129337
llmg_0760	0.000563647	0.000583959	0.000595629	0.000683844	0.000695936	0.000696775	0.000342607	0.000378253	0.00051971	0.000596154	0.000596465	0.000633858	0.000230984	0.000311383	0.000393044	0.000545098	0.000588978	0.00071317	0.000588935	0.000602984	0.000610805	0.000622096	0.000788953	0.000883215	0.000255742	0.000282804	0.000297772	0.000316458	0.00033487	0.000388722	0.000345177	0.000398826	0.000417754	0.000431298	0.000448453	0.000507932	0.000367953	0.000429963	0.000434356	0.000469863	0.000490899	0.000502444	0.000198039	0.000212355	0.000234986	0.000313226	0.000329929	0.000333879	0.000339877
llmg_0761	0.00079993	0.000801267	0.001070773	0.001083717	0.001183471	0.001232994	0.000667564	0.000676025	0.000730153	0.000829775	0.000904767	0.000961785	0.000722287	0.000730968	0.00074921	0.00075512	0.001161408	0.00116457	0.000680895	0.00077353	0.000784381	0.000799013	0.000912859	0.001022608	0.000340235	0.000502672	0.000639691	0.000691966	0.000745612	0.000761056	0.000378459	0.000571223	0.000713145	0.000750936	0.001004168	0.001011161	0.000692135	0.000698161	0.000849014	0.000862011	0.000868083	0.000904025	0.000811517	0.000920085	0.001013503	0.001066338	0.001251525	0.00127225	0.000456087
udk	0.000160566	0.000170864	0.00018001	0.00018931	0.000209955	0.000216726	0.000219805	0.000225217	0.000241661	0.000264216	0.000264246	0.000266972	0.000163114	0.000194774	0.000235062	0.000242252	0.000251645	0.000253427	0.000175018	0.000202636	0.000218792	0.000221549	0.000300387	0.000311415	0.000113341	0.000147979	0.000163156	0.000165962	0.000170236	0.000186358	0.000124518	0.000130706	0.000181756	0.000201021	0.000202448	0.000206939	0.000150859	0.000180745	0.000185422	0.000192215	0.000213627	0.000232923	0.000219825	0.000232597	0.000247636	0.000301516	0.000309021	0.000311442	0.000158591
pta	0.000616588	0.000748239	0.000875814	0.000916188	0.001014282	0.001016906	0.000694181	0.000771399	0.000789429	0.000833652	0.000936508	0.000937704	0.000604718	0.000606829	0.000739956	0.000785721	0.000805543	0.000883275	0.000556467	0.000794123	0.000848036	0.000903364	0.000907933	0.000938615	0.00099967	0.001030752	0.001081442	0.001087925	0.001151597	0.001176764	0.000567713	0.000803077	0.000828289	0.000858787	0.000915056	0.000986676	0.000613152	0.000621173	0.000821896	0.000853498	0.000931597	0.001057256	0.000705342	0.000751964	0.000834318	0.000868345	0.000924332	0.001049563	0.000845702
llmg_0764	9.39e-05	0.000118658	0.00013055	0.000133602	0.000152117	0.00015644	0.000135283	0.00013864	0.00014997	0.00015268	0.000172675	0.000177894	0.000101217	0.000111084	0.000120968	0.000127802	0.000135338	0.000193337	9.75e-05	0.000101148	0.000117765	0.000129734	0.000129871	0.000133615	7.78e-05	0.000100177	0.000101125	0.000104986	0.000110095	0.000114458	8.31e-05	9.24e-05	9.49e-05	0.000113641	0.000128125	0.000137685	6.36e-05	8.3e-05	9.06e-05	0.000103235	0.000109326	0.00014146	6.42e-05	7.19e-05	7.3e-05	0.000113424	0.000122567	0.000125644	5.23e-05
llmg_0765	0.000707673	0.000732452	0.000766181	0.000770603	0.000883451	0.000938489	0.00070346	0.000712166	0.000825001	0.000826095	0.000923463	0.001051342	0.000743384	0.00077509	0.000813799	0.000838085	0.00086332	0.000899122	0.000774341	0.000816654	0.000901575	0.000955883	0.000987067	0.001029856	0.00064585	0.00066987	0.000779685	0.000795171	0.00081837	0.000865329	0.000519756	0.000548301	0.000700244	0.000748419	0.000749665	0.000760883	0.000494693	0.000609269	0.00064595	0.000670259	0.000753362	0.000775568	0.000761799	0.000765279	0.000871805	0.000888919	0.000940642	0.000942323	0.000536656
ftsK	0.000343277	0.000356912	0.000366865	0.000386869	0.000498085	0.000522339	0.000347574	0.00039211	0.000450501	0.000520235	0.000563236	0.000602501	0.000363778	0.000398959	0.000428452	0.000485112	0.000492749	0.000494506	0.000390026	0.000402344	0.000485763	0.000505489	0.000567637	0.000568314	0.000334897	0.000355071	0.000404482	0.000429431	0.000512495	0.000571542	0.000334517	0.000397632	0.000400443	0.000408319	0.000439765	0.000455871	0.000292243	0.000321901	0.000378209	0.000409231	0.000445367	0.000453396	0.000258864	0.000262909	0.000301846	0.000304828	0.000377091	0.000419247	0.000267207
llmg_0767	0.000163446	0.000193087	0.000228631	0.00024274	0.000261081	0.000299327	0.000240958	0.000256368	0.000270598	0.000322188	0.000343784	0.000357655	0.000265193	0.000300663	0.000328815	0.000368224	0.00036975	0.000389177	8.9e-05	9.18e-05	0.00017258	0.000219378	0.000285076	0.00032999	9.49e-05	0.00010738	0.000218509	0.00025789	0.000322691	0.000344977	0.00024673	0.000284966	0.00031809	0.000318595	0.000330602	0.000348302	0.000214466	0.00029035	0.000294575	0.000333275	0.00035167	0.00038477	0.000214226	0.000249064	0.000258645	0.000271056	0.000314273	0.000346744	0.000182546
holA	0.000266076	0.0002834	0.000284107	0.000317705	0.000347347	0.000421228	0.000172012	0.000243544	0.00029791	0.000303083	0.000374153	0.000445479	0.000181828	0.000199712	0.000254483	0.000278914	0.000382024	0.000449011	0.000169011	0.000235294	0.000267553	0.000334744	0.000338429	0.000345699	0.000288898	0.000317454	0.000319671	0.000382891	0.000495755	0.000528268	0.000252689	0.000284876	0.000291472	0.000345442	0.000460982	0.000481235	0.000182596	0.000240873	0.000282529	0.0003202	0.000350586	0.0003965	0.000148879	0.000153772	0.000163227	0.000250665	0.000276166	0.00039499	0.000169164
llmg_0769	0.000595653	0.000613943	0.000801487	0.000808519	0.000816415	0.00090273	5.1e-05	0.00040831	0.000593641	0.000717837	0.000773133	0.000806149	5.71e-05	0.000570461	0.000620739	0.000701272	0.000824998	0.000872484	0.000492226	0.00058872	0.000863356	0.000951308	0.000995429	0.001195016	0.000531265	0.000654334	0.000674646	0.000737087	0.000826043	0.000851143	0.000511732	0.00080807	0.000818851	0.000850354	0.00087812	0.001039419	0.000701819	0.000719461	0.000740157	0.000749597	0.000774695	0.000868609	0.000792996	0.000862035	0.000877042	0.000957853	0.001018727	0.001054461	0.000741665
llmg_0771	0.000188977	0.000238521	0.000284273	0.000308916	0.000327949	0.000407555	0.000192759	0.000244174	0.000299799	0.000303835	0.000330651	0.000377337	0.000194103	0.000248755	0.000274304	0.00027557	0.000292858	0.000344626	0.000191218	0.000249716	0.000269195	0.000274335	0.000315787	0.000417761	0.000219373	0.000259419	0.00026015	0.000365604	0.000375733	0.000473692	0.000272356	0.000291443	0.000324207	0.000329463	0.000368274	0.000500871	0.000227458	0.000263233	0.000271809	0.000369499	0.000392474	0.000443126	0.000204316	0.000217094	0.000244817	0.00024891	0.000250385	0.000316205	0.000208966
llmg_0772	3.83e-05	4.23e-05	6.21e-05	6.71e-05	0.00010173	0.000112923	6.28e-05	6.7e-05	0.000103269	0.000107087	0.000144464	0.000150478	3.3e-05	3.64e-05	7.21e-05	7.28e-05	0.000129803	0.000157422	3.91e-05	4e-05	6.46e-05	6.75e-05	0.000126805	0.000129691	4.38e-05	5.32e-05	5.5e-05	5.7e-05	0.000111959	0.000117887	3.03e-05	3.04e-05	4.91e-05	5.53e-05	0.000128075	0.000133134	3.12e-05	3.55e-05	4.66e-05	6.44e-05	0.000111311	0.00011523	4.31e-05	5.12e-05	5.43e-05	5.91e-05	6.88e-05	7.75e-05	3.74e-05
pepQ	0.000368235	0.000393093	0.000432608	0.00050192	0.000606527	0.000718415	0.000635008	0.000639797	0.000670421	0.000906395	0.000946844	0.001167769	0.000834485	0.001057814	0.001121111	0.001121467	0.001146892	0.001464257	0.000480172	0.000494982	0.001039562	0.001168131	0.001284508	0.001703499	0.000401654	0.000406488	0.00064775	0.000715369	0.000750501	0.000812408	0.000621161	0.000651534	0.000703255	0.000769521	0.000844236	0.000847547	0.000600571	0.000654976	0.00065707	0.000790125	0.000815936	0.000840423	0.000472472	0.000486738	0.000809942	0.000814797	0.00087082	0.000956112	0.000548041
ccpA	0.001626981	0.001691398	0.001737507	0.001759003	0.001826685	0.001893711	0.001215536	0.001309668	0.001555759	0.001559985	0.001750139	0.001761669	0.000708519	0.001126611	0.001376172	0.001620138	0.001808286	0.001820578	0.000813691	0.001401968	0.001404126	0.001689641	0.001729882	0.001747734	0.001750744	0.001787659	0.0019137	0.002070941	0.002715776	0.00291843	0.001536896	0.001764895	0.001769199	0.001793309	0.001809604	0.002037169	0.001608744	0.001692069	0.001712878	0.001749059	0.001770847	0.001864327	0.001198591	0.001214303	0.001365316	0.001397199	0.001661613	0.001694978	0.001380806
trxB2	0.000588261	0.000619471	0.000674413	0.000687331	0.000904244	0.001041635	0.000420196	0.000420796	0.000538205	0.000693641	0.00075508	0.000859545	0.000486001	0.000525457	0.000581947	0.000667567	0.000676311	0.000785827	0.000484272	0.000594685	0.000599296	0.000637519	0.000708145	0.000925946	0.000382691	0.000461431	0.000469759	0.000484396	0.000527821	0.00057538	0.000300282	0.000333235	0.000366051	0.000381764	0.000518899	0.00056477	0.00029406	0.000325814	0.00034908	0.000359868	0.000394519	0.000495813	0.000394025	0.000541387	0.000567575	0.000631048	0.0007177	0.000740058	0.000241612
llmg_0777	5.13e-05	5.74e-05	6.17e-05	7.34e-05	0.000127058	0.000136208	7.5e-05	8.42e-05	0.000128374	0.000135013	0.000139085	0.000161014	0.000119158	0.000127477	0.000158731	0.000161781	0.000164654	0.000180717	4.74e-05	5.67e-05	0.000145261	0.000145479	0.000207686	0.000244741	9.24e-05	0.000107004	0.000121482	0.000147315	0.000174181	0.000206184	0.00011855	0.000135738	0.000136697	0.000137459	0.000147727	0.000150584	8.63e-05	0.000104303	0.000112446	0.000115107	0.000134276	0.000135914	8.39e-05	9.27e-05	9.44e-05	0.000114491	0.000123883	0.000126462	8.58e-05
mutS	0.000334784	0.000377381	0.000591941	0.000595128	0.000621975	0.000661315	0.000386486	0.000431172	0.000457917	0.00057643	0.000596913	0.000674337	0.000408771	0.000447526	0.000559635	0.00058756	0.000589848	0.00067331	0.000444429	0.000592721	0.000608032	0.000620511	0.000671498	0.000709367	0.000409077	0.000480646	0.000486079	0.000649042	0.000661679	0.000705948	0.000386184	0.000418759	0.000439477	0.000475446	0.000514456	0.000517624	0.000369944	0.00037345	0.00038825	0.000391947	0.0004936	0.000516691	0.000379408	0.000393103	0.000467132	0.000476069	0.000491337	0.000521645	0.000498684
trxA	0.000174213	0.000183471	0.000227738	0.000247713	0.000260899	0.000290562	0.000207865	0.000209065	0.000235689	0.0002746	0.000304087	0.000365156	0.00021279	0.000222454	0.000316289	0.000331492	0.00034866	0.000382357	0.000167209	0.000181333	0.00031977	0.000366484	0.000422922	0.00043909	0.000197266	0.000292696	0.000329376	0.000354902	0.000369838	0.000397882	0.000341785	0.000367899	0.00038877	0.00039988	0.000430626	0.00045969	0.000394636	0.000410156	0.000440129	0.000477383	0.000513298	0.000537617	0.000237249	0.000364234	0.000402017	0.0004088	0.000447221	0.000513815	0.000376009
llmg_0781	0.000103332	0.000107295	0.000110757	0.00012225	0.000125785	0.000151985	6.95e-05	0.000101174	0.000104278	0.000108212	0.000110292	0.000138052	6.94e-05	7.1e-05	7.84e-05	9.59e-05	9.98e-05	0.000107512	6.02e-05	7.26e-05	7.46e-05	8.18e-05	0.000118961	0.000137603	5.83e-05	6.94e-05	7.66e-05	8.16e-05	0.000108999	0.0001097	4.69e-05	6.28e-05	6.9e-05	7.52e-05	7.95e-05	8.48e-05	6.9e-05	9.02e-05	9.26e-05	0.000100892	0.000105645	0.000111275	0.000115789	0.000116965	0.000122258	0.00013115	0.000140656	0.0001552	0.000104482
aroD	0.000134629	0.000322599	0.000419442	0.000419973	0.000499245	0.000580545	0.00011784	0.0003034	0.000360136	0.000366686	0.000375605	0.000406759	0.000235081	0.000248631	0.000296408	0.000344172	0.000344564	0.000377036	0.000171177	0.000172258	0.000309501	0.000360948	0.00036904	0.000424101	0.000190269	0.000206504	0.000211808	0.000221857	0.000343792	0.000353402	0.000133402	0.000176976	0.000208258	0.000222394	0.000276279	0.000347122	0.000123166	0.000144883	0.000156933	0.00016075	0.000301241	0.000303182	0.000262961	0.000266346	0.000319903	0.000334661	0.000366939	0.000370274	0.000277208
purB	0.002059114	0.002083908	0.002090883	0.002130315	0.002522728	0.00256466	0.001821659	0.001863014	0.002029318	0.002122875	0.002169421	0.002372145	0.001713655	0.00177958	0.001958796	0.002023252	0.00234479	0.002351743	0.00195284	0.002062671	0.002111686	0.002210993	0.002297704	0.002363636	0.002000176	0.002054474	0.00229433	0.002313881	0.00234877	0.002509297	0.001912034	0.002080766	0.002345845	0.002434749	0.002435751	0.002511508	0.001843239	0.002002863	0.002204098	0.002223901	0.002405979	0.002439949	0.00207445	0.002082113	0.002288359	0.002409302	0.002537468	0.002631195	0.001701193
rbsR	0.000115144	0.000115578	0.000124375	0.000173889	0.000176923	0.000185512	0.000159472	0.000172977	0.000177233	0.000189057	0.000193768	0.000229957	0.000147542	0.000151975	0.000177301	0.000188816	0.000236653	0.000300229	0.000127943	0.000145228	0.000149186	0.000164153	0.000238153	0.000271023	5.38e-05	5.78e-05	7.11e-05	8.02e-05	0.000118094	0.000141236	5.07e-05	5.08e-05	5.18e-05	6.32e-05	0.000105951	0.000108694	4.69e-05	5.55e-05	6.25e-05	6.36e-05	0.000106171	0.000109738	6.29e-05	6.34e-05	6.74e-05	7.88e-05	7.91e-05	0.00011789	5.45e-05
rbsK	0.000200013	0.000211309	0.000212505	0.00022744	0.000233552	0.000255896	0.0001655	0.000180873	0.000206516	0.000209281	0.000275763	0.000291486	0.000192556	0.00020415	0.000210244	0.000226879	0.000275492	0.000308746	0.000134305	0.000154386	0.00018136	0.000199206	0.000199877	0.000220987	6.65e-05	7.19e-05	9.4e-05	0.000124851	0.000157763	0.000158914	3.77e-05	4.96e-05	8.63e-05	9.58e-05	0.000103576	0.000104454	5.6e-05	6.45e-05	7.91e-05	8.19e-05	8.5e-05	0.000103738	5.64e-05	8.07e-05	8.45e-05	8.8e-05	0.000125149	0.000129017	7.65e-05
rbsD	0.000150717	0.000151869	0.000215116	0.000221922	0.000241801	0.000242579	0.000103386	0.000107128	0.000167775	0.000171039	0.000189666	0.000204192	0.000121332	0.000126536	0.000131951	0.000181014	0.000248062	0.000272475	5.11e-05	6.28e-05	0.000113075	0.000146394	0.00015568	0.000160756	3.03e-05	3.56e-05	3.71e-05	4.29e-05	9.93e-05	0.000132998	2.3e-05	3.04e-05	3.44e-05	3.54e-05	4.16e-05	4.61e-05	2.27e-05	2.66e-05	3.23e-05	3.69e-05	3.89e-05	4.28e-05	3.74e-05	3.89e-05	3.93e-05	4.15e-05	5.38e-05	7.09e-05	5.08e-05
rbsD	9.33e-05	0.000120845	0.000144736	0.000146141	0.000160043	0.000179438	9.95e-05	0.000101033	0.000102647	0.000113762	0.000126685	0.000127285	0.000108713	0.000131642	0.000141274	0.000146312	0.000149564	0.000161898	5.53e-05	6.19e-05	6.97e-05	8.74e-05	0.000148556	0.000150049	5.41e-05	5.87e-05	9.1e-05	9.88e-05	0.000111208	0.000114854	4.55e-05	5.33e-05	5.74e-05	5.88e-05	6.48e-05	7.01e-05	4.17e-05	4.69e-05	4.77e-05	4.84e-05	5.61e-05	6.54e-05	2.85e-05	2.98e-05	3.73e-05	3.92e-05	4.32e-05	4.54e-05	3.57e-05
rbsC	0.000267454	0.00028614	0.00028678	0.000302502	0.000389132	0.000407595	0.000142485	0.000148341	0.000165766	0.000180911	0.000216408	0.000242387	0.000200261	0.000252056	0.000274811	0.000275461	0.000280937	0.000386971	0.00012152	0.000140161	0.000141959	0.000206365	0.000233637	0.000259491	0.000269275	0.000302481	0.000306561	0.000362919	0.00036744	0.000370888	0.000101707	0.00011688	0.000123055	0.000130059	0.000140056	0.000170001	7.33e-05	7.37e-05	9.8e-05	0.000103684	0.000113322	0.000119688	4.96e-05	5.53e-05	6.73e-05	7.05e-05	7.95e-05	8.76e-05	7.88e-05
rbsB	5.71e-05	8.1e-05	8.48e-05	0.000100946	0.000115601	0.000116676	3.82e-05	5.7e-05	6.94e-05	7.15e-05	8.4e-05	8.91e-05	8.64e-05	8.72e-05	0.000110646	0.000121417	0.00012853	0.000148075	3.71e-05	4.2e-05	6.98e-05	7.32e-05	9.89e-05	0.000104657	4.32e-05	7.88e-05	0.000142985	0.000156824	0.00017184	0.000196334	2.16e-05	3.65e-05	5.66e-05	6.9e-05	7.73e-05	0.000101686	4.74e-05	5.33e-05	5.76e-05	6.44e-05	6.72e-05	6.74e-05	3.46e-05	3.71e-05	4.34e-05	5.15e-05	5.28e-05	6.15e-05	4.41e-05
ps301	3.85e-05	4.59e-05	5.54e-05	6.42e-05	8.81e-05	9.86e-05	5.37e-05	5.67e-05	6.13e-05	6.67e-05	8.6e-05	9.6e-05	2.4e-05	4.42e-05	5.79e-05	7.09e-05	7.23e-05	9.93e-05	2.33e-05	4.14e-05	4.18e-05	5.05e-05	8.08e-05	0.000111485	5.21e-05	5.83e-05	6.24e-05	7.06e-05	7.72e-05	8.48e-05	5.84e-05	6.18e-05	6.29e-05	7.16e-05	8.52e-05	9.87e-05	5.5e-05	6.33e-05	6.51e-05	6.56e-05	6.74e-05	7.08e-05	4.66e-05	4.69e-05	5.11e-05	5.12e-05	7.58e-05	7.65e-05	3.95e-05
ps302	0.000167388	0.000194526	0.000243362	0.000244298	0.000298072	0.000312904	0.000270293	0.000322261	0.000338983	0.000341122	0.000378764	0.000382502	0.000353842	0.000364396	0.000379925	0.000413065	0.000415041	0.000436605	0.000236076	0.000250447	0.000426725	0.000507474	0.000565152	0.000602758	0.000252032	0.000252741	0.00038174	0.000421435	0.000473653	0.000483332	0.000281744	0.000320861	0.00036438	0.000373566	0.000444964	0.00050573	0.000323495	0.00033431	0.000341457	0.000359869	0.000372222	0.000450181	0.000300357	0.000332354	0.000348197	0.000374122	0.000386654	0.000404066	0.000249387
ps303	8.9e-05	0.000116473	0.00017151	0.000176837	0.000198892	0.000228438	0.000152875	0.00016378	0.000171619	0.000189307	0.000196059	0.000202067	0.000195646	0.000205922	0.000218392	0.000224419	0.000245084	0.000322941	0.000122717	0.000138319	0.000204374	0.000212807	0.000318216	0.000329547	0.000118219	0.000132349	0.000233778	0.000271149	0.000283797	0.000317934	0.000190977	0.000227214	0.00023222	0.000240299	0.000266746	0.000334244	0.000187594	0.000197462	0.00024747	0.000250694	0.000269097	0.000315011	9.28e-05	0.000130761	0.000219691	0.000229251	0.000234927	0.000253554	0.000137022
ps304	5.98e-05	6.87e-05	0.00012287	0.000125162	0.000125663	0.000134338	0.000129635	0.000133312	0.00013337	0.000144645	0.000169367	0.000185634	0.000142972	0.000146859	0.000157113	0.000166664	0.000186465	0.000203294	9.08e-05	0.00011886	0.000159934	0.00017466	0.000247137	0.000282449	6e-05	0.000106289	0.000123242	0.00012867	0.000212935	0.000238893	5.82e-05	0.000101201	0.000135702	0.00013583	0.000172709	0.000281355	0.000102128	0.000102654	0.000162831	0.000170849	0.00018226	0.000250399	0.000129382	0.000157044	0.000157582	0.000160565	0.00016924	0.000185485	0.000114029
ps305	0.000100306	0.000108756	0.000117667	0.000121202	0.000164563	0.000177809	8.89e-05	0.000113532	0.000166611	0.00018656	0.00019063	0.000213902	9.64e-05	9.84e-05	0.000139221	0.000141787	0.000234468	0.000236856	9.51e-05	0.000104322	0.000108251	0.000113283	0.00015057	0.000153572	9.25e-05	9.99e-05	0.000113393	0.000125301	0.000151536	0.000172509	7.76e-05	8.86e-05	0.000108821	0.000119879	0.000139899	0.00015388	6.37e-05	7.41e-05	0.000101388	0.000116916	0.000117522	0.000156625	8.91e-05	0.000106256	0.000110628	0.00011215	0.000135166	0.000135835	9.7e-05
ps306	1.1e-05	1.93e-05	2.13e-05	2.67e-05	2.94e-05	3.01e-05	1.78e-05	2.12e-05	2.61e-05	2.76e-05	3.16e-05	3.68e-05	5.67e-06	7.01e-06	2.05e-05	2.27e-05	2.28e-05	2.3e-05	4.3e-06	8.87e-06	1.54e-05	1.86e-05	4.92e-05	4.92e-05	1.6e-05	3.03e-05	3.12e-05	3.24e-05	4.31e-05	4.34e-05	1.84e-05	2.75e-05	3.24e-05	3.25e-05	3.96e-05	5.57e-05	1.59e-05	2.03e-05	2.87e-05	3.11e-05	3.27e-05	3.36e-05	1.05e-05	1.36e-05	1.46e-05	2.33e-05	2.99e-05	3.65e-05	1e-05
ps307	2.98e-05	3.02e-05	4.32e-05	4.37e-05	7.42e-05	7.64e-05	2.97e-05	4.15e-05	4.42e-05	5.37e-05	8.61e-05	9.02e-05	2.43e-05	4e-05	5.27e-05	5.68e-05	6.84e-05	8.13e-05	2.19e-05	2.98e-05	4.53e-05	5.33e-05	6.16e-05	0.000108869	3.7e-05	5.31e-05	5.54e-05	7.18e-05	7.62e-05	7.65e-05	5.67e-05	6.07e-05	6.65e-05	7.09e-05	7.53e-05	8.11e-05	3.77e-05	4.42e-05	4.94e-05	6.18e-05	6.95e-05	9.11e-05	2.3e-05	3.09e-05	3.41e-05	3.68e-05	3.86e-05	5.27e-05	3.91e-05
ps308	0.000120485	0.000148619	0.000197939	0.000241983	0.000253034	0.000260915	0.000294965	0.000300008	0.000305063	0.000322771	0.000385136	0.000402962	0.000316706	0.000347941	0.000354443	0.000366976	0.0004396	0.000467542	0.00014072	0.000188272	0.000459747	0.000524553	0.000539034	0.000585087	0.000278702	0.000319688	0.000430005	0.000483527	0.000520239	0.000523705	0.000355656	0.000406437	0.00044878	0.000524862	0.000552224	0.000586229	0.000342325	0.000428849	0.000450969	0.000474913	0.000531643	0.000560413	0.000247097	0.000337448	0.000376326	0.000416335	0.000438643	0.000492585	0.000282779
llmg_0798	1.49e-05	1.57e-05	1.94e-05	2.06e-05	2.24e-05	2.43e-05	1.78e-05	2.19e-05	2.29e-05	2.33e-05	2.53e-05	2.58e-05	1.47e-05	1.6e-05	1.95e-05	2.14e-05	2.53e-05	2.56e-05	9.96e-06	1.25e-05	1.44e-05	1.49e-05	2.11e-05	2.29e-05	8.3e-06	1.03e-05	1.92e-05	2.23e-05	2.4e-05	2.64e-05	1.03e-05	1.25e-05	1.81e-05	2.28e-05	2.34e-05	2.96e-05	1.43e-05	1.48e-05	1.5e-05	1.64e-05	1.84e-05	2.07e-05	1.07e-05	1.25e-05	1.84e-05	1.89e-05	2.28e-05	3.49e-05	1.23e-05
ps310	1.16e-05	1.17e-05	2.03e-05	2.14e-05	2.16e-05	2.23e-05	1.03e-05	1.05e-05	1.94e-05	1.99e-05	2.03e-05	2.15e-05	1.03e-05	1.7e-05	1.8e-05	1.97e-05	2.17e-05	2.38e-05	9.61e-06	1.12e-05	1.65e-05	2.06e-05	3.64e-05	4.86e-05	1.66e-05	1.67e-05	2.5e-05	2.64e-05	3.39e-05	5e-05	1.85e-05	2.27e-05	2.33e-05	2.36e-05	2.37e-05	2.53e-05	1.67e-05	1.68e-05	2.14e-05	2.14e-05	2.61e-05	2.93e-05	8.22e-06	1.09e-05	1.31e-05	1.37e-05	2.17e-05	2.7e-05	1.13e-05
[truncated: 1,633 more rows]
[truncated: 251 more columns]

## Sheet: Table2_D-N-A Scaled Data
Loci	Genes	TP1	TP2	TP3	TP4	TP5	TP6	TP7	TP8	TP9	TP10	TP11	TP12	TP13	TP14	TP15	TP16	TP17	TP18	TP19	TP20	TP21	TP22	TP23	TP24	TP25	TP26	TP27	TP28	TP29	TP30	TP31	TP32	TP33	TP34	TP35	TP36	TP37	TP38	TP39	TP40	TP41	TP42	TP43	TP44	TP45
[truncated: 2,359 more rows]

## Sheet: Signal-TP Mapping (Factors)
Microarray Spot Signal	Experimental Time-point
Signal1	TP1
Signal2	TP1
Signal3	TP1
Signal4	TP1
Signal5	TP1
Signal6	TP1
Signal7	TP2
[truncated: 293 more rows]

## Sheet: LegendSupplemental Tables 1 + 2
Supplemental Tables 1 and 2 (as Excel file)
[truncated: 4 more rows]
